# Supplementary material for: 3D atomic structure determination with ultrashort-pulse MeV electron diffraction
Source: IUCrJ. 2026 Apr 17;13(Pt 3):282–90. doi: 10.1107/S2052252526002782 (PMC13134489; doi:10.1107/S2052252526002782)
Supplement: Supplementary file 2 [file m-13-00282-muscoviteElectronsup2.hkl]

#=======================================================================
data_global
#=======================================================================

_audit_creation_method                   'Jana2020 1.3.60'

_publ_contact_author_name                'Paul Klar'
_publ_contact_author_email               'paul.klar@uni-bremen.de'


#=======================================================================
data_muscoviteElectron
#=======================================================================

# start Validation Reply Form

_vrf_PLAT029_I
;
PROBLEM: _diffrn_measured_fraction_theta_full value Low .      0.730 Why?  
RESPONSE:
The current experimental setup only allows for an incomplete phi-scan.
Due to the sheet-like nature of the sample, the sample could only be
placed in the diffractometer with a preferred orientation. In combination
with the low symmetry (monoclinic), a low completeness results.
;

_vrf_PLAT881_I
;
PROBLEM: No Datum for _diffrn_reflns_av_R_equivalents ...     Please Do !  
RESPONSE:
This parameter is not meaningful within the dynamical theory of
diffraction.
;

_vrf_PLAT021_I
;
PROBLEM: Ratio Unique / Expected Reflections too High ...      1.076       
RESPONSE:
This parameter is not meaningful within the dynamical theory of
diffraction.
;

# end Validation Reply Form

# 5. CHEMICAL DATA

_chemical_name_systematic
; ?
;
_chemical_name_common                    'muscovite'
_chemical_formula_moiety                 ?
_chemical_formula_structural             ?
_chemical_formula_analytical             ?
_chemical_formula_iupac                  ?
_chemical_formula_sum                    'K Al3 Si3 O12 H2'
_chemical_formula_weight                 398.3
_chemical_melting_point                  ?
_chemical_compound_source                'synthetic'
_chemical_absolute_configuration         .

#=======================================================================

# 6. CRYSTAL DATA

_symmetry_cell_setting                   monoclinic
_symmetry_space_group_name_H-M           'C 1 2/c 1'
_symmetry_space_group_name_Hall          '-C 2yc'
_symmetry_Int_Tables_number              15

loop_
 _space_group_symop_id
 _space_group_symop_operation_xyz
 1   x,y,z
 2   -x,y,-z+1/2
 3   -x,-y,-z
 4   x,-y,z+1/2
 5   x+1/2,y+1/2,z
 6   -x+1/2,y+1/2,-z+1/2
 7   -x+1/2,-y+1/2,-z
 8   x+1/2,-y+1/2,z+1/2

_cell_length_a                           5.2037(10)
_cell_length_b                           9.0305(18)
_cell_length_c                           20.156(4)
_cell_angle_alpha                        90
_cell_angle_beta                         95.78(3)
_cell_angle_gamma                        90
_cell_volume                             942.3(3)


_cell_formula_units_Z                    4

_cell_measurement_reflns_used        96357
_cell_measurement_theta_min          0.021
_cell_measurement_theta_max          0.175
_cell_measurement_temperature            293
_cell_special_details
; ?
;

_exptl_crystal_density_diffrn            2.8075
_exptl_crystal_density_meas              ?
_exptl_crystal_density_method            ?
_exptl_crystal_F_000                     275.956

_exptl_absorpt_coefficient_mu            0
_exptl_crystal_description               'exfoliated synthetic sample'
_exptl_crystal_size_max                  3.00
_exptl_crystal_size_mid                  0.75
_exptl_crystal_size_min                  0.00067
_exptl_crystal_size_rad                  ?
_exptl_crystal_colour                    ?
_exptl_absorpt_correction_type           ?
_exptl_absorpt_process_details           ?
_exptl_absorpt_correction_T_min          ?
_exptl_absorpt_correction_T_max          ?

#=======================================================================

# 7. EXPERIMENTAL DATA

_exptl_special_details                   ?

_diffrn_ambient_temperature              293
_diffrn_source                           'REGAE, DESY, Hamburg, Germany'
_diffrn_source_voltage                   3480000
_diffrn_radiation_type                   electron
_diffrn_radiation_source                 'RF photocathode (Mo) gun'
_diffrn_radiation_wavelength             0.0031
_diffrn_measurement_details              ?
_diffrn_radiation_monochromator          ?
_diffrn_measurement_device_type          'REGAE'
_diffrn_detector                         'hybrid-pixel detector, PSI Jungfrau'
_diffrn_detector_area_resol_mean         ?
_diffrn_measurement_method               'continuous-rotation 3D electron diffraction'
_diffrn_measurement_specimen_support     ?

_diffrn_reflns_number                    19751
_diffrn_reflns_theta_min                 0.02
_diffrn_reflns_theta_max                 0.18
_diffrn_reflns_theta_full                0.16
_diffrn_measured_fraction_theta_max      0.68
_diffrn_measured_fraction_theta_full     0.73
_diffrn_reflns_av_R_equivalents          ?
_diffrn_reflns_av_unetI/netI             ?
_diffrn_reflns_limit_h_min               -9
_diffrn_reflns_limit_h_max               8
_diffrn_reflns_limit_k_min               -13
_diffrn_reflns_limit_k_max               15
_diffrn_reflns_limit_l_min               -28
_diffrn_reflns_limit_l_max               28
_diffrn_reflns_reduction_process
;
data collection geometry: continuous rotation
dstarmax:  1.800
RC width:  0.00000
mosaicity:  0.400
tilt axis position:   89.551
reflection size:    8.000
Virtual frame settings: number of merged frames: 28
                        step between frames:     18
                        intensity integration: integrate intensity on all frames
;

_diffrn_standards_number                 0

_diffrn_radiation_probe                  electron

#=======================================================================

# 8. REFINEMENT DATA

_refine_special_details
;
Calculated intensities based on dynamical theory of electron diffraction.
Number of individual data blocks in refinement: 1
Block     Thickness     Nobs    Nall    Robs    Rall   wRall
    1       6340.48     4120    4426  0.0975  0.0993  0.1096
Thickness given in Angstrom.
A mosaic crystal with constant thickness is assumed.
The effective crystal thickness was adapted based on the goniometer angle.

Refinement statistics relevant for the non-linear least-squares minimisation of wR(all):
Number of reflections in refinement (obs/all):   4120 / 4426
Number of reflections present more than once:    383
Number of reflections unique in point group 1:   4043
Robs:   0.0975
Rall:   0.0993
wRall:  0.1096

Post-refinement analysis of symmetrically-equivalent reflections:
Number of unique reflections (obs/all): 1756 / 1874
MRobs:  0.0923
MRall:  0.0940
MwRall: 0.1024
;

_reflns_number_total                     4426
_reflns_number_gt                        4120
_reflns_threshold_expression             'I>3\s(I)'

_refine_ls_structure_factor_coef         F
_refine_ls_R_factor_gt                   0.0975
_refine_ls_wR_factor_gt                  0.1094
_refine_ls_R_factor_all                  0.0993
_refine_ls_wR_factor_ref                 0.1096
_refine_ls_goodness_of_fit_ref           4.42
_refine_ls_goodness_of_fit_gt            4.57
_refine_ls_restrained_S_gt               ?
_refine_ls_restrained_S_all              ?
_refine_ls_number_reflns                 4426
_refine_ls_number_parameters             164
_refine_ls_number_restraints             0
_refine_ls_number_constraints            19
_refine_ls_weighting_scheme              sigma
_refine_ls_weighting_details             'calc w=1/[\s^2^(Fo)+(0.009P)^2^+0.0000P] where P=Fo'
_refine_ls_hydrogen_treatment            'refall'
_refine_ls_shift/su_max                  0.0442
_refine_ls_shift/su_mean                 0.0026
_refine_diff_density_max                 0.15
_refine_diff_density_min                 -0.11
_refine_ls_extinction_method             'none'
_refine_ls_extinction_coef               ?
_refine_ls_extinction_expression         ?
_refine_ls_abs_structure_details         ?
_refine_ls_abs_structure_Flack           ?
_refine_ls_abs_structure_Rogers          ?

loop_
 _atom_type_symbol
 _atom_type_scat_source
 Al  International_Tables_Vol_C
 H   International_Tables_Vol_C
 K   International_Tables_Vol_C
 O   International_Tables_Vol_C
 Si  International_Tables_Vol_C

_computing_data_collection               ?
_computing_cell_refinement               'PETS2'
_computing_data_reduction                'PETS2'
_computing_structure_solution            'superflip'
_computing_structure_refinement          'Jana2020'
_computing_molecular_graphics            'VESTA3'
_computing_publication_material          ?


#=======================================================================

# 9. ATOMIC COORDINATES AND DISPLACEMENT PARAMETERS

loop_
 _atom_site_label
 _atom_site_type_symbol
 _atom_site_fract_x
 _atom_site_fract_y
 _atom_site_fract_z
 _atom_site_adp_type
 _atom_site_U_iso_or_equiv
 _atom_site_site_symmetry_multiplicity
 _atom_site_occupancy
 _atom_site_calc_flag
 _atom_site_refinement_flags
 _atom_site_disorder_assembly
 _atom_site_disorder_group
  K1 K 0.5 0.5988(2) 0.25 Uani 0.0264(13) 4 1 d . . .
  Si1 Si 0.0493(3) 0.75904(14) 0.36421(15) Uani 0.0080(7) 8 0.75 d . . .
  Al1 Al 0.0493(3) 0.75904(14) 0.36421(15) Uani 0.0080(7) 8 0.25 d . . .
  Si2 Si 0.0350(3) 0.42975(13) 0.36450(15) Uani 0.0073(7) 8 0.75 d . . .
  Al2 Al 0.0350(3) 0.42975(13) 0.36450(15) Uani 0.0073(7) 8 0.25 d . . .
  Al0 Al 0.2502(3) 0.58363(16) 0.50015(16) Uani 0.0073(8) 8 1 d . . .
  O1 O 0.1177(4) 0.7515(2) 0.4465(2) Uani 0.0098(11) 8 1 d . . .
  O2 O 0.0381(4) 0.4442(2) 0.4465(2) Uani 0.0095(11) 8 1 d . . .
  O3 O 0.0864(5) 0.5925(2) 0.3319(2) Uani 0.0158(13) 8 1 d . . .
  O4 O 0.2492(5) 0.8718(2) 0.3317(2) Uani 0.0139(12) 8 1 d . . .
  O5 O 0.2479(5) 0.3093(3) 0.3432(3) Uani 0.0182(14) 8 1 d . . .
  O6 O 0.5431(4) 0.5625(2) 0.4497(2) Uani 0.0131(12) 8 1 d . . .
  H1 H 0.629(6) 0.651(3) 0.439(3) Uani 0.09(2) 8 1 d . . .

loop_
 _atom_site_aniso_label
 _atom_site_aniso_type_symbol
 _atom_site_aniso_U_11
 _atom_site_aniso_U_22
 _atom_site_aniso_U_33
 _atom_site_aniso_U_12
 _atom_site_aniso_U_13
 _atom_site_aniso_U_23
 K1 K 0.0206(10) 0.0307(10) 0.028(4) 0 0.0003(13) 0
 Si1 Si 0.0028(5) 0.0117(6) 0.010(2) 0.0000(3) -0.0002(7) -0.0017(6)
 Al1 Al 0.0028(5) 0.0117(6) 0.010(2) 0.0000(3) -0.0002(7) -0.0017(6)
 Si2 Si 0.0029(5) 0.0074(6) 0.011(2) 0.0006(3) -0.0024(7) -0.0022(6)
 Al2 Al 0.0029(5) 0.0074(6) 0.011(2) 0.0006(3) -0.0024(7) -0.0022(6)
 Al0 Al 0.0045(6) 0.0125(6) 0.005(2) 0.0007(3) -0.0017(8) -0.0019(6)
 O1 O 0.0060(9) 0.0137(9) 0.009(3) 0.0010(5) -0.0024(12) -0.0018(9)
 O2 O 0.0040(9) 0.0196(10) 0.005(3) -0.0035(6) -0.0009(11) -0.0013(10)
 O3 O 0.0188(12) 0.0120(9) 0.016(3) -0.0001(6) 0.0013(15) -0.0011(10)
 O4 O 0.0074(10) 0.0200(11) 0.014(3) -0.0021(6) 0.0004(13) 0.0010(11)
 O5 O 0.0099(10) 0.0203(11) 0.024(4) 0.0026(7) -0.0007(14) -0.0052(12)
 O6 O 0.0059(9) 0.0138(10) 0.020(3) 0.0003(6) 0.0032(12) 0.0011(10)
 H1 H 0.07(2) 0.032(12) 0.17(7) -0.009(10) 0.02(3) 0.052(19)


#=======================================================================

# 10. MOLECULAR GEOMETRY


loop_
 _geom_bond_atom_site_label_1
 _geom_bond_atom_site_label_2
 _geom_bond_site_symmetry_1
 _geom_bond_site_symmetry_2
 _geom_bond_distance
 _geom_bond_publ_flag
  K1 O3 . . 2.843(4) ?
  K1 O3 . 2_655 2.843(4) ?
  K1 O4 . 5_545 2.857(3) ?
  K1 O4 . 6_545 2.857(3) ?
  K1 O5 . 5_555 2.884(4) ?
  K1 O5 . 6_555 2.884(4) ?
  Si1 O1 . . 1.662(5) ?
  Si1 O3 . . 1.658(3) ?
  Si1 O4 . . 1.638(4) ?
  Si1 O5 . 5_455 1.647(3) ?
  Al1 O1 . . 1.662(5) ?
  Al1 O3 . . 1.658(3) ?
  Al1 O4 . . 1.638(4) ?
  Al1 O5 . 5_455 1.647(3) ?
  Si2 O2 . . 1.657(5) ?
  Si2 O3 . . 1.642(3) ?
  Si2 O4 . 5_445 1.651(3) ?
  Si2 O5 . . 1.640(3) ?
  Al2 O2 . . 1.657(5) ?
  Al2 O3 . . 1.642(3) ?
  Al2 O4 . 5_445 1.651(3) ?
  Al2 O5 . . 1.640(3) ?
  H1 O6 . . 0.95(3) ?

loop_
 _geom_angle_atom_site_label_1
 _geom_angle_atom_site_label_2
 _geom_angle_atom_site_label_3
 _geom_angle_site_symmetry_1
 _geom_angle_site_symmetry_2
 _geom_angle_site_symmetry_3
 _geom_angle
 _geom_angle_publ_flag
  O3 K1 O3 . . 2_655 177.71(10) ?
  O3 K1 O4 . . 5_545 88.68(10) ?
  O3 K1 O4 . . 6_545 89.68(10) ?
  O3 K1 O5 . . 5_555 87.14(11) ?
  O3 K1 O5 . . 6_555 94.38(11) ?
  O3 K1 O4 2_655 . 5_545 89.68(10) ?
  O3 K1 O4 2_655 . 6_545 88.68(10) ?
  O3 K1 O5 2_655 . 5_555 94.38(11) ?
  O3 K1 O5 2_655 . 6_555 87.14(11) ?
  O4 K1 O4 5_545 . 6_545 88.32(10) ?
  O4 K1 O5 5_545 . 5_555 87.16(9) ?
  O4 K1 O5 5_545 . 6_555 174.53(12) ?
  O4 K1 O5 6_545 . 5_555 174.53(12) ?
  O4 K1 O5 6_545 . 6_555 87.16(9) ?
  O5 K1 O5 5_555 . 6_555 97.51(11) ?
  O1 Si1 O3 . . . 109.4(2) ?
  O1 Si1 O4 . . . 110.10(19) ?
  O1 Si1 O5 . . 5_455 111.8(2) ?
  O3 Si1 O4 . . . 107.7(2) ?
  O3 Si1 O5 . . 5_455 107.11(18) ?
  O4 Si1 O5 . . 5_455 110.63(19) ?
  O1 Al1 O3 . . . 109.4(2) ?
  O1 Al1 O4 . . . 110.10(19) ?
  O1 Al1 O5 . . 5_455 111.8(2) ?
  O3 Al1 O4 . . . 107.7(2) ?
  O3 Al1 O5 . . 5_455 107.11(18) ?
  O4 Al1 O5 . . 5_455 110.63(19) ?
  O2 Si2 O3 . . . 110.0(2) ?
  O2 Si2 O4 . . 5_445 110.0(2) ?
  O2 Si2 O5 . . . 112.0(2) ?
  O3 Si2 O4 . . 5_445 107.46(19) ?
  O3 Si2 O5 . . . 110.3(2) ?
  O4 Si2 O5 5_445 . . 106.83(18) ?
  O2 Al2 O3 . . . 110.0(2) ?
  O2 Al2 O4 . . 5_445 110.0(2) ?
  O2 Al2 O5 . . . 112.0(2) ?
  O3 Al2 O4 . . 5_445 107.46(19) ?
  O3 Al2 O5 . . . 110.3(2) ?
  O4 Al2 O5 5_445 . . 106.83(18) ?


#=======================================================================

# 11. STRUCTURE-FACTOR LIST

loop_
 _reflns_scale_group_code
 _reflns_scale_meas_intensity
    1   740.948
    2  1048.715
    3  1258.734
    4  1371.104
    5  1595.897
    6  1604.279
    7  1820.827
    8  1807.517
    9  1909.425
   10  2043.162
   11  2142.193
   12  2211.375
   13  2413.148
   14  2392.203
   15  2455.054
   16  2452.090
   17  2559.090
   18  2446.388
   19  2684.056
   20  2825.146
   21  2761.001
   22  2786.150
   23  2744.887
   24  2756.692
   25  2801.824
   26  2913.756
   27  2897.854
   28  2845.627
   29  2870.806
   30  2878.397
   31  2983.488
   32  2938.239
   33  3023.467
   34  2959.923
   35  2932.475
   36  2838.479
   37  2944.877
   38  2955.177
   39  2913.778
   40  2870.578
   41  2631.851
   42  2571.857
   43  2801.970
   44  2813.521
   45  2917.926
   46  2729.206
   47  2742.448
   48  2777.266
   49  2765.223
   50  2635.468
   51  2626.771
   52  2568.379
   53  2585.734
   54  2372.502
   55  2367.177
   56  2301.398
   57  2296.192
   58  2231.726
   59  2119.726
   60  2097.905
   61  1970.539
   62  1885.652
   63  1742.208
   64  1744.014
   65  1735.161
   66  1495.359
   67  1311.567
loop_
 _refln_index_h
 _refln_index_k
 _refln_index_l
 _refln_intensity_calc
 _refln_intensity_meas
 _refln_intensity_sigma
 _refln_scale_group_code
 _refln_observed_status
  -8   2 -13    121.43     47.30     73.30      1 <
  -7   1  -9    785.39    490.20    103.40      1 o
  -6  -6  19    171.21     88.40     72.10      1 <
  -6  -4  11    968.58   1060.20    136.20      1 o
  -6   2 -12    775.60    692.30    114.50      1 o
  -6   4 -20    238.94    111.90     63.70      1 <
  -6   4 -19    153.34    150.70     82.70      1 <
  -5  -7  23    505.18    459.10     95.50      1 o
  -5  -5  16    746.67    555.60    101.00      1 o
  -5  -3   8    162.39    308.50    129.50      1 <
  -5   3 -15    760.30    867.50    115.30      1 o
  -5   5 -23    204.72    120.30     63.30      1 <
  -5   5 -22     72.15     72.50     70.10      1 <
  -4  -6  20    846.11   1020.50    122.40      1 o
  -4   6 -26    150.89     60.30     56.50      1 <
  -4   6 -25    101.67     72.70     68.60      1 <
  -3  -7  24    113.76    127.60     82.50      1 <
  -3  -7  25    581.92    426.80     89.70      1 o
  -3  -5  17    265.60    237.00     98.80      1 <
  -3   1  -6   1056.70    703.00    156.40      1 o
  -3   3 -14    180.89    267.30     99.30      1 <
  -3   5 -22     66.51     32.30     53.10      1 <
  -3   5 -21    121.38    112.70     74.90      1 <
  -2  -6  21    166.53    199.40     94.50      1 <
  -2  -6  22    771.34    818.80    105.80      1 o
  -2  -4  14   2553.90   2446.10    171.00      1 o
  -2   2  -9   1445.70   1710.10    189.30      1 o
  -2   4 -17    218.07    172.30     82.80      1 <
  -2   6 -25    529.69    348.80     81.20      1 o
  -2   6 -24    320.47    547.00     98.80      1 o
  -1  -5  18    202.56    228.80    107.50      1 <
  -1  -5  19    461.47    366.80     92.00      1 o
  -1  -3  11   5005.00   4728.00    202.50      1 o
   0   6 -23    287.43    265.00     94.10      1 <
   1  -3  12    161.91    361.10    140.70      1 <
   1   3 -11   5101.40   5186.90    202.70      1 o
   1   7 -26    288.66    288.80     86.40      1 o
   1   7 -25    535.50    791.70    113.60      1 o
   2  -4  17    192.42    169.10     86.40      1 <
   2  -2   9   1400.40   1588.00    189.90      1 o
   2   4 -14   2779.80   2512.20    168.00      1 o
   2   6 -22    792.89    936.70    104.40      1 o
   2   6 -21    104.75    249.10     96.30      1 <
   2   8 -28    205.44    230.70     82.10      1 <
   3  -5  21    135.45    135.00     80.00      1 <
   3  -5  22     78.23     25.30     55.20      1 <
   3  -3  14    143.14    374.80    111.70      1 o
   3  -1   6    906.97    692.80    161.20      1 o
   3   5 -17    324.51    341.00    101.80      1 o
   3   7 -25    571.86    575.70     91.50      1 o
   3   7 -24    144.13    143.90     82.40      1 <
   4  -4  18    668.44    582.10    113.20      1 o
   4  -4  19    263.95    232.70     78.00      1 <
   4  -2  11    134.11    165.60     91.20      1 <
   4   4 -12   1134.10   1669.20    160.60      1 o
   4   8 -28     81.34     73.90     55.20      1 <
   4   8 -27     53.58     47.20     62.00      1 <
   5  -3  15    779.13    860.30    117.60      1 o
   5   5 -15    576.32   1098.60    153.80      1 o
   5   7 -23    535.37    484.60     93.70      1 o
   6  -2  12    852.67    797.50    126.90      1 o
   6   4 -11    914.67    725.00    121.60      1 o
   6   6 -19    184.70    123.30     70.90      1 <
   6   6 -18    106.58    348.00    104.40      1 o
   7   5 -14     56.05    101.40     79.90      1 <
   8   0   6    130.61    134.00     98.00      1 <
  -8  -4   9    198.46    446.00    157.90      2 <
  -8   2 -12    180.28    119.90     93.80      2 <
  -7   1  -8    311.50    285.20    120.40      2 <
  -6  -6  17    120.23    360.70    128.00      2 <
  -6  -6  18    187.54    307.20    105.00      2 <
  -6   0  -4   1038.60    839.30    165.80      2 o
  -6   2 -11   1858.30   1735.00    170.80      2 o
  -6   4 -18   1143.20   1005.60    127.80      2 o
  -5  -7  21    144.75    113.70     88.10      2 <
  -5  -7  22    312.13    176.30     90.20      2 <
  -5   1  -7   2633.60   2330.40    189.00      2 o
  -5   3 -14    632.49    500.50    135.60      2 o
  -5   5 -21    206.26    126.00     84.20      2 <
  -4  -6  19   1109.50    998.40    139.30      2 o
  -4   2 -10   2424.10   1536.30    162.90      2 o
  -4   6 -24    915.80   1314.30    124.80      2 o
  -4   6 -23    221.55    393.50    114.20      2 o
  -3  -7  23    889.28    803.10    123.20      2 o
  -3  -5  16    270.41    266.50    118.40      2 <
  -3   3 -13   1954.30   2316.20    178.80      2 o
  -3   5 -20    111.22    114.20     86.30      2 <
  -3   5 -19    659.31    837.70    135.70      2 o
  -3   7 -26    233.02    324.30     98.70      2 o
  -2  -6  20    166.43    143.10     95.70      2 <
  -2  -4  13   2550.10   2966.70    207.30      2 o
  -2   4 -16    883.68    713.60    130.70      2 o
  -2   4 -15    417.66    411.90    139.90      2 <
  -2   6 -23    155.81    147.40     85.90      2 <
  -2   6 -22    664.70    868.70    129.40      2 o
  -1  -7  24    134.54    223.40    104.80      2 <
  -1  -5  17   1569.20   1470.50    163.50      2 o
  -1  -3  10   2749.00   2137.80    231.30      2 o
   0   6 -22   1347.50   1623.40    138.30      2 o
   0   6 -21     78.90    277.50    118.00      2 <
   1  -3  11   6588.40   6597.30    262.70      2 o
   1   3 -10   2700.40   1933.90    235.70      2 o
   1   5 -17   1306.30   1303.40    157.70      2 o
   1   7 -24    103.85    142.80     92.40      2 <
   2  -6  22    735.99    676.80    126.10      2 o
   2  -6  23    106.35    136.40     86.40      2 <
   2  -4  16    794.94    651.90    131.40      2 o
   2   4 -13   2429.20   2508.50    204.80      2 o
   2   6 -20    176.50    139.20     94.20      2 <
   2   8 -27    112.38    153.50     81.50      2 <
   2   8 -26    673.74    544.70    110.10      2 o
   3  -5  20    110.92    150.90     91.60      2 <
   3  -3  13   2234.20   2354.10    185.60      2 o
   3   5 -16    259.81    205.20    110.30      2 <
   3   7 -23    935.47    736.40    118.70      2 o
   3   7 -22    287.18    437.10    116.20      2 o
   4  -4  17    700.96    943.50    149.90      2 o
   4  -2  10   2553.50   1783.00    169.50      2 o
   4   6 -18   1047.40   1418.30    153.40      2 o
   4   8 -26     54.74    115.10     74.80      2 <
   4   8 -25    205.43    292.60     94.00      2 o
   5  -5  21    110.94    102.10     84.10      2 <
   5  -3  14    482.89    637.50    149.60      2 o
   5  -1   7   3087.20   3054.50    205.30      2 o
   5   5 -14   2083.10   3221.90    209.50      2 o
   5   7 -22    284.25    231.20     92.50      2 <
   5   7 -21    200.65    179.90     94.30      2 <
   6  -4  18   1320.50   1118.20    135.50      2 o
   6  -2  11   1842.60   1898.80    182.90      2 o
   6   0   4   1043.80    951.80    180.00      2 o
   6   4 -10    337.06    707.30    164.60      2 o
   6   6 -17    168.98    693.80    145.30      2 o
   7  -3  15   1602.90   1520.50    141.10      2 o
   7   5 -13    184.03    179.00    108.50      2 <
  -9  -1  -2    771.93   1036.20    194.50      3 o
  -8   2 -11    276.51    188.80    108.30      3 <
  -7   3 -14    316.85    267.10    113.00      3 <
  -6  -6  16   2899.80   2805.60    178.10      3 o
  -6   2 -10   3270.60   3808.90    207.20      3 o
  -6   4 -17   1206.10   1013.60    139.40      3 o
  -5  -7  20    224.92    137.90     96.30      3 <
  -5  -3   7   2433.40   3272.50    256.50      3 o
  -5   3 -13   2800.60   3643.70    193.00      3 o
  -5   5 -20    366.04    539.30    119.50      3 o
  -5   5 -19    989.76    742.40    129.20      3 o
  -4  -6  17    730.75   1039.30    165.30      3 o
  -4  -6  18   1644.00   1313.40    154.60      3 o
  -4  -4  11    538.16    566.20    169.60      3 o
  -4   2  -9   1638.00   1555.50    194.80      3 o
  -4   4 -15   2087.50   2473.40    190.80      3 o
  -4   6 -22   1292.60   1224.70    139.30      3 o
  -3  -7  21    118.73    139.80     97.50      3 <
  -3  -7  22    446.88    613.00    123.30      3 o
  -3  -5  15   1556.10   1444.80    168.00      3 o
  -3  -3   8   1519.80   1616.60    247.10      3 o
  -3   1  -5   6380.10   6363.60    298.30      3 o
  -3   3 -12   8031.10   5344.50    230.90      3 o
  -3   5 -18    330.11    444.70    128.00      3 o
  -3   7 -25   1132.40   1047.10    127.90      3 o
  -3   7 -24    184.74    474.50    113.20      3 o
  -2  -6  19    604.44    727.50    140.00      3 o
  -2  -4  12   3930.70   4266.70    239.70      3 o
  -2   2  -8   7403.50   8943.10    298.50      3 o
  -2   4 -14    540.95    767.70    168.80      3 o
  -2   6 -21    567.13    600.20    129.40      3 o
  -1  -7  22   1098.50    946.50    145.60      3 o
  -1  -7  23   1779.30   1852.00    157.10      3 o
  -1  -5  16   1214.90   1346.60    190.90      3 o
   0   6 -20   1989.40   2512.90    172.80      3 o
   0   8 -27    441.95    759.60    114.60      3 o
   0   8 -26    729.27    709.50    120.20      3 o
   1   3  -9  18155.00  16367.30    351.00      3 o
   1   5 -16   1282.20   1266.60    186.90      3 o
   1   7 -23   1644.60   1374.30    151.00      3 o
   1   7 -22   1061.00    827.10    142.10      3 o
   2  -6  21    623.77    474.90    124.80      3 o
   2  -4  14    562.91    710.00    171.20      3 o
   2  -4  15    456.32    361.00    135.90      3 <
   2  -2   8   7061.00   7662.10    293.60      3 o
   2   4 -12   3892.70   3815.40    236.20      3 o
   2   8 -25    205.55    172.90     91.00      3 <
   3  -5  18    370.88    629.20    136.10      3 o
   3  -5  19   1160.60    843.80    140.30      3 o
   3  -3  12   7327.00   4903.10    234.50      3 o
   3  -1   5   6284.00   5780.10    300.40      3 o
   3   3  -8   1335.80   1732.50    246.70      3 o
   3   5 -15   1321.20   1226.00    163.50      3 o
   3   7 -21    143.01    181.90    100.80      3 <
   3   9 -28    157.32    212.80     84.60      3 <
   3   9 -27     97.16    100.80     76.40      3 <
   4  -6  22   1467.60    986.00    133.80      3 o
   4  -4  16   2833.80   3431.30    190.20      3 o
   4  -2   9   1860.70   1529.10    195.70      3 o
   4   4 -11    444.26    915.70    184.50      3 o
   4   6 -17    790.56   1086.40    165.80      3 o
   4   8 -24    241.40    238.20     95.40      3 <
   5  -5  19   1071.60    716.80    129.50      3 o
   5  -5  20    337.13    549.60    122.50      3 o
   5  -3  13   3011.30   3724.80    199.10      3 o
   5   5 -13   2691.90   5501.60    240.00      3 o
   6  -4  17   1172.10    888.90    137.40      3 o
   6  -2  10   3418.60   3601.80    210.70      3 o
   6   6 -16   2493.20   2708.10    179.20      3 o
   7  -3  14    223.00    166.20    102.70      3 <
   7   5 -12    402.26    698.80    162.00      3 o
   7   7 -19    800.91    679.00    122.20      3 o
  -8   0  -4   3361.70   4492.90    255.90      4 o
  -8   2 -10   1062.50    847.40    153.10      4 o
  -7   1  -7    300.40    470.10    152.80      4 o
  -7   3 -13    561.58    526.70    128.20      4 o
  -6  -6  16   2706.90   2805.60    178.10      4 o
  -6   2  -9   1156.70   2325.00    213.60      4 o
  -6   6 -21    416.85    512.60    122.40      4 o
  -5  -7  19    162.40    191.10    107.60      4 <
  -5  -5  13   5151.40   5832.10    237.40      4 o
  -5   3 -12    455.11   1037.70    202.60      4 o
  -5   5 -18    155.62    226.70    108.80      4 <
  -5   7 -24     49.70     48.20     73.70      4 <
  -4  -8  23    155.95    195.10     94.70      4 <
  -4  -6  17   1011.50   1039.30    165.30      4 o
  -4   4 -15   2363.60   2473.40    190.80      4 o
  -4   6 -21    201.41    471.10    120.10      4 o
  -3  -7  20    231.10    119.00    100.50      4 <
  -3  -7  21     98.83    139.80     97.50      4 <
  -3  -5  14    137.32    235.60    139.70      4 <
  -3   3 -11   4441.10   5619.10    242.00      4 o
  -3   7 -24    296.13    474.50    113.20      4 o
  -3   7 -23    183.53    156.90     91.90      4 <
  -2  -6  18    906.72   1093.60    169.20      4 o
  -2   4 -14    816.63    767.70    168.80      4 o
  -2   6 -20    713.69    677.60    137.90      4 o
  -1  -7  21     80.15    170.90    111.00      4 <
  -1  -7  22   1220.70    946.50    145.60      4 o
  -1  -5  15   4140.30   6964.70    252.10      4 o
  -1  -3   9  20768.00  16760.70    348.40      4 o
   0   6 -19   1413.60   1334.20    168.80      4 o
   0   8 -25    229.11    257.50    103.30      4 <
   1  -3  10   5218.70   4981.30    287.00      4 o
   1   3  -9  20232.00  16367.30    351.00      4 o
   1   5 -15   3468.10   5950.80    246.20      4 o
   1   7 -22   1240.00    827.10    142.10      4 o
   1   7 -21     77.92    197.20    110.50      4 <
   2  -6  20    898.71    665.40    139.60      4 o
   2  -4  14    702.56    710.00    171.20      4 o
   2   8 -24     65.34    143.60     90.90      4 <
   3  -5  17   2136.40   1546.80    168.70      4 o
   3  -3  11   4742.80   4795.20    237.80      4 o
   3   5 -14    139.95    321.50    148.30      4 <
   3   7 -20    372.81     86.90     95.90      4 <
   3   9 -27     71.89    100.80     76.40      4 <
   3   9 -26    132.85    105.10     80.20      4 <
   4  -6  21    307.28    247.30    104.00      4 <
   4  -4  15   2681.30   1876.20    190.80      4 o
   4   6 -17    912.88   1086.40    165.80      4 o
   4   8 -23    320.67    373.50    106.90      4 o
   5  -5  18    127.42    305.10    114.60      4 <
   5  -5  19    980.36    716.80    129.50      4 o
   5  -3  12    378.63   1225.20    205.60      4 o
   5  -1   6   3410.50   3573.80    260.90      4 o
   5   5 -13   4651.30   5501.60    240.00      4 o
   5   9 -25    564.99    482.70    111.10      4 o
   6  -4  16    919.93    518.30    125.40      4 o
   7  -3  13    420.88    214.30    111.70      4 <
   7   5 -12    226.32    698.80    162.00      4 o
   7   7 -18    500.31    607.20    132.30      4 o
   8   6 -14   1277.10   1292.70    172.30      4 o
  -8  -4   8   4145.00   3983.40    306.80      5 o
  -7   1  -6   1503.00   2054.30    279.10      5 o
  -7   3 -12    734.49    511.50    148.70      5 o
  -7   5 -18    166.83    305.00    112.80      5 <
  -6  -6  15    390.79    653.80    166.10      5 o
  -6  -4   9   1384.50   1657.60    258.80      5 o
  -6   4 -14    654.76    711.30    165.60      5 o
  -6   6 -20   2775.30   1968.90    156.90      5 o
  -5  -7  18    836.63    865.80    152.90      5 o
  -5  -5  12   2901.20   3123.80    295.90      5 o
  -5   3 -11   7442.90  10400.50    276.70      5 o
  -5   5 -17   1741.60   1359.60    152.60      5 o
  -5   7 -23    830.02    432.00    107.20      5 o
  -5   7 -22    382.76    322.50    134.30      5 <
  -4  -8  21    266.85    552.70    159.40      5 o
  -4  -8  22    526.52    583.30    122.10      5 o
  -4  -6  16   4045.40   3271.60    201.90      5 o
  -4  -4  10   3324.80   2836.10    239.70      5 o
  -4   4 -13   4048.70   4064.10    276.20      5 o
  -4   6 -19    439.42    427.80    132.70      5 o
  -3  -7  19   1053.50    697.20    145.20      5 o
  -3  -5  13   5849.80   4971.20    256.40      5 o
  -3   3 -10    715.31   1205.10    283.90      5 o
  -3   7 -22    573.59    371.80    114.70      5 o
  -3   7 -21   2124.50   1778.60    192.30      5 o
  -2  -8  22    977.37   1051.10    143.70      5 o
  -2  -8  23    573.04   1113.00    139.70      5 o
  -2  -6  17   1931.50   1863.50    188.50      5 o
  -2  -4  11   5606.70   3193.80    247.10      5 o
  -2   6 -18   2865.40   3386.00    229.70      5 o
  -2   8 -24    243.32    337.90    108.90      5 o
  -1  -7  20   1811.60   2183.70    182.10      5 o
  -1  -5  14   5410.30   8047.00    269.20      5 o
   0   8 -23   1375.20   1115.90    146.60      5 o
   1  -3   9  27825.00  28016.50    397.60      5 o
   1   5 -14   5190.20   7207.50    270.20      5 o
   1   7 -20   1969.50   1844.90    177.40      5 o
   1   9 -26    746.85    950.70    137.80      5 o
   1   9 -25    344.44    487.80    144.60      5 o
   2  -6  18   2539.70   2924.90    226.30      5 o
   2  -6  19   1157.70   1582.80    171.90      5 o
   2  -4  13   4420.50   2245.00    217.70      5 o
   2  -2   7   8756.50   6960.10    313.20      5 o
   2   6 -16   2137.50   2329.80    232.10      5 o
   2   8 -22    853.94    762.20    138.90      5 o
   3  -5  16   1065.80   1139.80    183.50      5 o
   3  -3  10    637.48   1328.10    278.30      5 o
   3   5 -13   5612.80   4473.10    256.00      5 o
   3   9 -25    144.73    158.20     90.00      5 <
   3   9 -24    995.41    520.50    166.80      5 o
   4  -6  19    577.42    291.30    128.20      5 <
   4  -6  20    515.00    345.50    111.50      5 o
   4  -4  14   2861.20   2318.90    201.00      5 o
   4  -2   8    499.84   1031.10    221.90      5 o
   4   8 -21    373.56    503.10    151.50      5 o
   5  -5  17   1387.20   1210.30    153.70      5 o
   5  -3  11   7914.60   8585.00    273.20      5 o
   5   5 -12   3069.60   3643.60    300.60      5 o
   5   9 -24    266.55    252.50     97.10      5 <
   5   9 -23    245.52    281.20    122.60      5 <
   6  -4  15    582.90    507.90    129.90      5 o
   6  -2   9   1797.30   2257.20    221.70      5 o
   7  -3  12    618.09    349.40    140.80      5 <
   7   5 -11   2012.00   1766.10    220.50      5 o
   7   7 -17   1748.60   1245.40    173.50      5 o
   8   0   4   4407.10   3041.30    265.50      5 o
  -8   2  -9    784.63    963.90    234.70      6 o
  -7   3 -11    568.23    409.30    179.10      6 <
  -7   5 -17    894.78    372.50    132.40      6 <
  -7   5 -16    187.90    247.40    156.50      6 <
  -6  -6  14    770.62    662.20    195.20      6 o
  -6   2  -8   1092.70   1956.90    266.50      6 o
  -6   4 -13    473.90    488.40    198.20      6 <
  -6   6 -19   1081.70   1197.80    172.60      6 o
  -5  -7  17    682.19    681.00    177.50      6 o
  -5   3 -10    433.65   1243.70    285.90      6 o
  -5   7 -21    964.12    720.00    156.40      6 o
  -4  -8  20   2161.60   2404.40    214.00      6 o
  -4  -6  15   2580.50   2811.40    285.00      6 o
  -4   2  -7   8427.60   9610.90    321.80      6 o
  -4   4 -13   3424.30   4064.10    276.20      6 o
  -4   6 -18    704.11    544.40    179.00      6 o
  -3  -7  18   1328.90   1952.30    210.80      6 o
  -3  -3   7  11187.00  11474.90    356.10      6 o
  -3   1  -4  31021.00  27467.60    455.40      6 o
  -3   5 -15   5620.00   6158.40    286.10      6 o
  -3   7 -21   2035.70   1778.60    192.30      6 o
  -3   7 -20   1172.00   1514.40    217.70      6 o
  -2  -8  21    487.95    626.60    162.30      6 o
  -2  -6  16   2320.20   2489.90    227.90      6 o
  -2  -4  10   3603.10   3969.80    277.70      6 o
  -2   4 -12   5902.70   7022.40    279.00      6 o
  -2   8 -23    822.94    913.60    162.10      6 o
  -2   8 -22    272.78    385.50    198.30      6 <
  -1  -7  19   3742.30   4764.70    230.60      6 o
  -1  -5  13   5998.50   7400.20    303.20      6 o
  -1  -3   8  10124.00   9272.80    337.00      6 o
   0   8 -22   1284.00   1122.00    184.50      6 o
   1   5 -13   5953.30   6409.10    300.80      6 o
   1   7 -19   3470.50   4356.80    234.60      6 o
   1   9 -24    301.12    417.10    178.40      6 <
   2  -6  17   1294.20   1365.40    247.50      6 o
   2  -4  12   5690.40   5708.60    270.90      6 o
   2   4 -10   3552.40   3382.50    278.10      6 o
   2   8 -21    350.24    577.60    165.60      6 o
   3  -7  20    938.72   1111.50    212.10      6 o
   3  -7  21   1822.90   1637.50    188.30      6 o
   3  -5  15   5240.60   5660.70    284.70      6 o
   3  -1   4  30385.00  25362.30    440.00      6 o
   3   3  -7  12049.00  10125.70    354.20      6 o
   3   5 -12    625.11   1168.40    270.40      6 o
   3   9 -23   1990.00   1825.00    201.20      6 o
   4  -6  18    815.19    526.00    178.90      6 <
   4  -4  13   3732.60   3517.40    271.50      6 o
   4  -2   7   7895.30   8312.50    313.40      6 o
   4   4  -9   1753.10   2758.50    271.40      6 o
   4   6 -15   2223.90   3143.30    280.20      6 o
   4   8 -20   2078.90   2248.80    206.00      6 o
   4  10 -25     82.31    302.90    151.20      6 <
   5  -5  16   1543.30   1052.20    169.30      6 o
   5  -3  10    480.26   1148.20    287.10      6 o
   5  -1   5   8077.40   7758.00    345.20      6 o
   5   3  -6   1458.60   3608.20    392.90      6 o
   5   7 -17    774.57    680.40    164.90      6 o
   5   9 -23    250.33    281.20    122.60      6 <
   5   9 -22    113.27    338.80    157.70      6 <
   6  -4  14    661.09    311.80    151.20      6 <
   6  -2   8   1097.40   1692.20    258.70      6 o
   6   6 -14    558.22    715.80    193.10      6 o
   7  -3  11    529.05    458.90    176.50      6 <
   7   7 -16   1255.10   1306.40    200.70      6 o
   8   6 -13    200.39   2075.10    239.60      6 o
  -9   1  -6    826.69    685.30    202.20      7 o
  -8   2  -8   5829.10   5578.60    267.60      7 o
  -7   1  -5   6413.90   6459.40    325.50      7 o
  -7   3 -10    461.11    827.30    207.40      7 o
  -7   5 -16    151.53    247.40    156.50      7 <
  -6  -6  13    856.42    950.00    239.50      7 o
  -6  -4   8   3372.70   3584.90    363.80      7 o
  -6   4 -13    317.80    488.40    198.20      7 <
  -6   6 -18    260.54    385.30    186.30      7 <
  -5  -7  16    867.20    528.20    233.10      7 <
  -5  -5  11   8482.20   9247.20    341.20      7 o
  -5   3 -10    431.66   1243.70    285.90      7 o
  -5   7 -20    170.04    243.60    162.10      7 <
  -4  -8  19   1360.90   1381.30    249.50      7 o
  -4  -6  14   7373.70  10863.60    336.90      7 o
  -4  -4   9   2464.10   2570.40    269.60      7 o
  -4   4 -12   6483.70   7030.30    322.60      7 o
  -4   6 -17   1365.30   1099.50    237.50      7 o
  -4   8 -22   1985.30   1531.20    195.80      7 o
  -3  -7  17    741.26   1096.60    229.10      7 o
  -3  -5  12   1111.20    896.40    263.90      7 o
  -3   3  -9  14077.00  17718.90    371.90      7 o
  -3   5 -14   6960.50   9662.70    332.90      7 o
  -3   7 -19    913.68    954.60    209.50      7 o
  -2  -8  20    436.27    578.00    193.90      7 <
  -2  -6  15   1531.80   1442.40    277.40      7 o
  -2   2  -6  14367.00  10507.90    342.20      7 o
  -2   4 -11   1345.70   1186.20    272.40      7 o
  -2   8 -22    378.53    385.50    198.30      7 <
  -2   8 -21   1832.90   2544.20    209.90      7 o
  -1  -7  18    608.21    491.50    237.00      7 <
  -1  -5  13   7754.20   7400.20    303.20      7 o
   0   8 -21   1278.90   1072.70    238.90      7 o
   0   8 -20   4599.70   4764.20    254.60      7 o
   1  -3   8   4971.30   3460.80    305.90      7 o
   1   9 -23    807.52   1136.60    193.80      7 o
   2  -6  16   1683.20   1503.70    251.50      7 o
   2  -4  11   1553.10   1040.30    272.10      7 o
   2  -2   6  13898.00   8972.10    336.70      7 o
   2   6 -15   1442.40   1516.20    277.20      7 o
   2   8 -20    545.65    865.80    201.80      7 o
   3  -7  19    706.90    692.20    197.40      7 o
   3  -7  20   1343.10   1111.50    212.10      7 o
   3  -5  14   8423.00   7992.90    333.90      7 o
   3  -3   9  14362.00  14944.10    365.90      7 o
   3   5 -12   1012.80   1168.40    270.40      7 o
   3   9 -22    213.18    650.80    228.00      7 <
   4  -6  17   1586.70   1378.90    239.90      7 o
   4  -4  12   6294.70   6010.00    325.60      7 o
   4  -2   7   9103.00   8312.50    313.40      7 o
   4   6 -14   7564.70   8620.30    333.40      7 o
   4  10 -24   1334.60   1335.80    177.00      7 o
   5  -5  15    516.78    273.50    190.50      7 <
   5  -3  10    558.73   1148.20    287.10      7 o
   5   5 -11   9424.20   8116.20    334.50      7 o
   5   7 -16    711.34    667.40    227.40      7 <
   5   9 -21    954.89    726.30    185.80      7 o
   6  -4  13    467.33    494.40    202.90      7 <
   6   4  -8   3686.00   4902.10    368.20      7 o
   6   6 -13    775.88    965.00    241.30      7 o
   7  -3  11   1202.60    458.90    176.50      7 <
   7   5 -10   1198.40   1168.20    258.40      7 o
   7   7 -15    981.02   1384.30    240.70      7 o
  -9   1  -5   1276.70   1340.50    248.00      8 o
  -8   2  -7    755.77   1005.00    291.10      8 o
  -7   3  -9    714.47    746.10    221.70      8 o
  -6  -6  13    963.34    950.00    239.50      8 o
  -6  -4   8   4137.70   3584.90    363.80      8 o
  -6   4 -11    215.50    426.70    237.30      8 <
  -6   6 -16    507.41    319.90    188.60      8 <
  -5  -7  16    763.59    528.20    233.10      8 <
  -5   1  -4   5809.50   6884.00    369.50      8 o
  -5   3  -9   6757.90   6778.50    300.10      8 o
  -5   7 -19    805.08    407.00    156.60      8 <
  -5   7 -18    231.68    288.90    176.00      8 <
  -4  -8  18   3584.70   3826.70    248.40      8 o
  -4   2  -6   2595.80   2551.40    328.40      8 o
  -4   4 -11   6387.90   6972.30    323.00      8 o
  -4   8 -21   1672.80   1351.80    223.10      8 o
  -4   8 -20   2789.10   3609.60    237.30      8 o
  -3  -9  21   4952.40   5398.90    244.40      8 o
  -3  -7  16    238.20    623.30    237.00      8 <
  -3  -5  11   4710.30   5326.70    298.10      8 o
  -3   3  -8   6310.30   7794.00    349.20      8 o
  -3   5 -13   6749.50   7913.00    321.50      8 o
  -3   7 -18    533.03    660.00    182.70      8 o
  -2  -8  19    736.06    612.50    208.60      8 <
  -2  -6  14   7329.00  10425.90    305.90      8 o
  -2  -4   9  11532.00  12117.00    334.10      8 o
  -2   4 -10   7604.00   9334.60    299.60      8 o
  -2   8 -20   1192.80   1025.60    206.40      8 o
  -1  -7  17   1089.20   1046.80    227.10      8 o
  -1  -5  12   7307.10   7699.10    313.80      8 o
  -1  -3   7  34094.00  30709.60    442.90      8 o
   0   8 -19   1195.40   1333.40    240.30      8 o
   1   3  -7  33759.00  28018.30    444.70      8 o
   1   5 -12   7555.40   6929.70    313.10      8 o
   1   9 -22    833.18    754.70    204.70      8 o
   1   9 -21   1780.10   1727.90    204.60      8 o
   2  -6  15   4271.70   3917.70    279.10      8 o
   2  -4  10   7933.40   7416.60    296.40      8 o
   2   4  -9  11852.00  10721.30    343.00      8 o
   2   6 -14   7156.00   8668.20    303.00      8 o
   2   8 -19    706.08    690.80    213.90      8 o
   2  10 -24    927.51    773.00    159.70      8 o
   2  10 -23    126.75    172.40    160.10      8 <
   3  -7  18    457.15    451.90    177.20      8 <
   3  -5  13   6242.20   6655.80    325.50      8 o
   3  -3   8   6855.00   6402.20    342.30      8 o
   3   5 -11   5714.60   4814.30    303.00      8 o
   3   9 -21   4273.60   4247.50    243.30      8 o
   4  -6  16   5032.70   4715.90    252.30      8 o
   4  -4  11   6556.10   6527.60    323.90      8 o
   4  -2   6   2241.70   2353.20    323.10      8 o
   4   6 -13   2006.10   3206.10    329.80      8 o
   4  10 -23    215.52    238.80    157.10      8 <
   5  -5  14   1028.60    608.10    177.30      8 o
   5  -3   9   7203.20   6590.30    294.40      8 o
   5  -1   4   6257.90   7080.70    373.70      8 o
   5   7 -15   3315.70   3728.10    248.20      8 o
   5   9 -20    837.62   1522.40    223.70      8 o
   6  -4  12   2379.00   1805.80    210.60      8 o
   6  -2   7   3668.20   3216.10    319.50      8 o
   6   6 -13    856.91    965.00    241.30      8 o
   7   5 -10    367.04   1168.20    258.40      8 o
   7   7 -15   1157.90   1384.30    240.70      8 o
   8   6 -12   5102.20   3828.40    280.40      8 o
  -9   1  -5   1221.80   1340.50    248.00      9 o
  -8   2  -7    503.46   1005.00    291.10      9 o
  -7   3  -9    728.63    746.10    221.70      9 o
  -6  -6  12   2076.10   1715.10    267.60      9 o
  -6   2  -6   5711.20   7105.10    331.30      9 o
  -6   4 -11    273.64    426.70    237.30      9 <
  -6   6 -15   3563.50   2386.00    225.80      9 o
  -5  -5  10   1523.20   2370.40    359.40      9 o
  -5   3  -8   1136.40   1018.50    276.50      9 o
  -5   7 -17   1091.20   1205.40    178.10      9 o
  -4  -8  17   1146.10   1444.20    260.70      9 o
  -4  -4   8   1293.10   1094.90    279.90      9 o
  -4   4 -10   7401.40   7609.90    320.30      9 o
  -4   8 -19   2223.70   2985.60    232.60      9 o
  -3  -9  20   1895.30   2062.00    241.60      9 o
  -3  -7  15   4852.70   4872.50    275.70      9 o
  -3  -3   6   9163.20   9085.40    348.70      9 o
  -3   5 -12   6878.10   8681.60    313.20      9 o
  -3   7 -17    146.14    121.00    179.10      9 <
  -3   9 -21   5452.20   6599.20    257.60      9 o
  -2  -8  18   1774.20   1949.10    210.60      9 o
  -2  -6  13    939.94   1044.10    260.10      9 o
  -2   2  -5  10266.00   7519.60    352.80      9 o
  -2   8 -19    398.82    628.40    190.40      9 o
  -1  -7  16   1784.10   1795.60    240.60      9 o
  -1  -5  11    767.36    748.30    245.60      9 o
   0   6 -14   9277.90   8622.30    321.80      9 o
   0   8 -18   1304.80   1411.80    221.10      9 o
   0  10 -22   2903.90   2706.50    198.50      9 o
   1  -3   7  19093.00  18375.80    379.10      9 o
   1   5 -11    654.41    583.60    238.40      9 <
   1   9 -20    372.07    668.80    218.80      9 o
   2  -8  19    461.87    434.60    178.40      9 <
   2  -6  14   6437.70   6514.30    283.70      9 o
   2  -4  10   9389.60   7416.60    296.40      9 o
   2   6 -13    948.17   1060.70    257.70      9 o
   2   8 -18   1614.50   1564.80    211.40      9 o
   2  10 -22    576.53    592.30    158.60      9 o
   3  -7  17    328.06    230.10    184.70      9 <
   3  -5  12   7977.00   7654.60    318.20      9 o
   3  -3   8   6200.20   6402.20    342.30      9 o
   3   7 -15   4759.90   4421.60    271.70      9 o
   3   9 -20   1872.70   1761.80    242.00      9 o
   3   9 -19   1565.40   1438.40    224.40      9 o
   4  -6  15    715.91    436.90    217.20      9 <
   4  -4  10   6617.00   7013.10    316.80      9 o
   4   4  -8   1059.40   1037.30    275.70      9 o
   4  10 -22    237.33    110.90    121.70      9 <
   4  10 -21     88.13    127.40    129.40      9 <
   5  -7  17    798.84    849.40    174.30      9 o
   5  -5  13    129.42    458.70    214.30      9 <
   5   5 -10   1215.80   2557.80    358.90      9 o
   5   7 -14    521.03    812.40    253.00      9 o
   5   9 -19   3359.20   3570.50    238.00      9 o
   6  -4  11    396.94    653.50    238.20      9 <
   6   6 -12   1757.80   2032.70    280.20      9 o
   7  -3   9   1028.00    658.80    209.90      9 o
   7   5  -9    982.67   2598.50    317.70      9 o
   7   7 -14   1885.50   2560.30    260.60      9 o
   8  -2   7    546.08    999.20    279.40      9 o
   8   6 -11    962.97   1463.70    275.20      9 o
  -8   0  -2  10001.00  15721.50    427.10     10 o
  -8   2  -6   3997.10   4638.80    281.40     10 o
  -7   1  -4   1136.00   1962.20    359.30     10 o
  -7   3  -8    778.65   1323.70    286.90     10 o
  -6  -8  15    855.26   1487.60    242.50     10 o
  -6  -6  11   3302.50   3559.30    330.90     10 o
  -6   2  -6   7030.80   7105.10    331.30     10 o
  -6   4 -10   6605.70   5665.90    260.40     10 o
  -6   6 -14   4645.50   4124.60    244.90     10 o
  -6   8 -18   1204.70    902.00    155.90     10 o
  -5  -9  18    603.01   1128.00    232.60     10 o
  -5   5 -12   5139.80   4360.40    248.00     10 o
  -5   7 -16    268.80    463.00    186.60     10 <
  -4  -8  16   6360.30   6229.80    292.30     10 o
  -4   8 -18    930.49   1103.00    207.40     10 o
  -3  -9  18   2949.30   3386.20    264.00     10 o
  -3  -7  14   5304.60   5911.30    318.20     10 o
  -3  -5  10  11071.00  10337.90    323.80     10 o
  -3   3  -7  20679.00  25441.70    389.40     10 o
  -3   5 -11   5210.90   5454.50    296.80     10 o
  -3   7 -16   2073.20   1967.70    205.90     10 o
  -3   7 -15    815.20   1144.90    207.20     10 o
  -3   9 -20   1039.40   2240.90    241.60     10 o
  -2  -8  16    933.54   1419.60    238.20     10 o
  -2  -6  12   1255.70   1691.40    262.50     10 o
  -2  -4   8   4056.40   2730.20    283.70     10 o
  -2   4  -9   1105.10   1215.30    244.20     10 o
  -2   8 -17   2457.10   2703.30    215.50     10 o
  -1  -9  19   5058.60   5443.50    251.70     10 o
  -1  -7  15   2040.00   2502.40    235.80     10 o
  -1  -5  10   7061.10   7636.50    281.00     10 o
  -1  -3   6  19267.00  17537.40    422.50     10 o
   0   6 -13   7944.20   6903.10    306.10     10 o
   0   8 -17   3243.70   2452.50    242.30     10 o
   0  10 -21    245.37    719.80    193.00     10 o
   1   3  -6  18587.00  14941.60    419.50     10 o
   1   5 -10   7032.80   6375.40    277.30     10 o
   1   9 -19   4257.70   3989.50    245.60     10 o
   2  -8  17   2644.70   1879.00    210.30     10 o
   2  -8  18    458.57    963.70    202.20     10 o
   2  -6  13   1069.70   2525.50    294.50     10 o
   2  -4   9   1036.70   1183.70    244.90     10 o
   2   4  -8   3971.70   2577.90    285.50     10 o
   2   6 -12   1130.50   2375.70    266.30     10 o
   2  10 -21    526.68    561.40    194.20     10 <
   2  10 -20   3379.30   2748.40    209.10     10 o
   3  -7  16   2309.90   1735.60    209.10     10 o
   3  -5  11   4575.40   4426.60    299.70     10 o
   3  -3   7  20502.00  21166.40    380.30     10 o
   3   7 -14   5644.20   5185.80    313.10     10 o
   3   9 -18   1997.00   2861.20    259.60     10 o
   3  11 -22    653.03    702.90    183.10     10 o
   4  -6  14    391.51    627.10    215.50     10 <
   4  10 -20    184.55    499.60    171.40     10 <
   5  -7  16    361.10    402.00    176.50     10 <
   5  -5  12   5377.40   3579.20    250.60     10 o
   5  -3   8    549.85    872.10    266.70     10 o
   5   5  -9  13414.00  14328.60    387.70     10 o
   5   7 -13   1504.80   1958.50    247.60     10 o
   5   9 -18    500.25   1084.80    231.40     10 o
   6  -6  14   4454.50   3361.10    237.30     10 o
   6  -4  10   6441.60   5061.00    257.70     10 o
   6  -2   6   7884.10   6585.80    331.00     10 o
   6   6 -11   4194.00   5821.40    348.20     10 o
   7  -3   8    494.53   1764.10    284.10     10 o
   7   7 -13   1821.00   2371.90    259.80     10 o
  -9  -1   0   1801.70   3109.80    351.70     11 o
  -9   1  -4    811.34   1472.40    252.70     11 o
  -8   2  -6   4498.60   4638.80    281.40     11 o
  -6  -8  15   1713.90   1487.60    242.50     11 o
  -6  -6  11   3670.00   3559.30    330.90     11 o
  -6   8 -18    950.58    902.00    155.90     11 o
  -6   8 -17    203.30    258.50    168.70     11 <
  -5  -9  17   1823.10   2244.00    212.40     11 o
  -5  -7  13   2467.10   2943.50    241.60     11 o
  -5  -5   9  16001.00  15110.70    381.30     11 o
  -5   3  -7   1493.00   1514.60    239.40     11 o
  -5   5 -11   2634.10   2441.70    272.20     11 o
  -5   7 -15    805.60   1023.90    197.80     11 o
  -5   9 -19   2415.60   1367.80    176.00     11 o
  -4  -8  15   6052.20   8209.40    327.20     11 o
  -4  -6  11   3183.90   4023.10    303.40     11 o
  -4   2  -5  18153.00  19579.50    396.10     11 o
  -4   4  -9   4783.80   5036.70    295.00     11 o
  -4   8 -17   1105.60   1037.60    186.70     11 o
  -3  -9  17   7040.50   7471.70    287.10     11 o
  -3  -9  18   3174.60   3386.20    264.00     11 o
  -3   5 -11   5552.40   5454.50    296.80     11 o
  -3   7 -15   1006.40   1144.90    207.20     11 o
  -3   9 -19    817.97    927.10    194.60     11 o
  -2  -8  16   1129.80   1419.60    238.20     11 o
  -2  -6  12   1066.00   1691.40    262.50     11 o
  -2   8 -17   2780.10   2703.30    215.50     11 o
  -2   8 -16    256.27    406.70    210.10     11 <
  -2  10 -20    809.69    718.70    176.70     11 o
  -1  -9  18   4046.00   4126.40    256.50     11 o
  -1  -7  14    948.53   1575.80    252.70     11 o
  -1  -5  10   7723.30   7636.50    281.00     11 o
   0   6 -12  10080.00  10997.80    317.00     11 o
   0   8 -16   6061.10   4193.00    263.40     11 o
   0  10 -20    648.46    614.40    173.80     11 o
   1   5 -10   7975.30   6375.40    277.30     11 o
   1   9 -18   3941.80   3539.30    255.10     11 o
   2  -8  17   2308.90   1879.00    210.30     11 o
   2  -6  13   1475.10   2525.50    294.50     11 o
   2  10 -20   3918.00   2748.40    209.10     11 o
   2  10 -19    151.67    514.60    203.70     11 <
   3  -7  15    836.57    919.60    209.30     11 o
   3  -5  11   5711.60   4426.60    299.70     11 o
   3  -3   7  20121.00  21166.40    380.30     11 o
   3   7 -13  11197.00  11984.10    336.50     11 o
   3   9 -17   6216.50   6089.80    285.20     11 o
   3  11 -21   1550.80    874.70    172.50     11 o
   4  -8  17   1414.80    934.10    179.50     11 o
   4  -6  13   4210.70   3344.20    258.80     11 o
   4  -4   9   4932.60   4343.50    292.80     11 o
   4  -2   5  17539.00  18470.50    397.40     11 o
   4   4  -7   3859.70   3303.00    310.10     11 o
   4   6 -11   3528.60   3202.90    298.10     11 o
   4  10 -19   1450.40   1413.00    195.20     11 o
   5  -7  15    696.65    834.40    195.20     11 o
   5  -5  11   2712.50   2485.70    272.00     11 o
   5  -3   7   1406.40    975.80    239.40     11 o
   5   5  -9  13493.00  14328.60    387.70     11 o
   5   7 -13   2432.70   1958.50    247.60     11 o
   6  -6  14   4122.20   3361.10    237.30     11 o
   7  -3   8    664.85   1764.10    284.10     11 o
   8  -2   6   5237.90   3363.40    275.10     11 o
   8   0   2  10902.00  11934.30    430.90     11 o
   8   6 -10    557.74    703.20    240.10     11 <
  -8  -6  10    214.07   1037.70    254.80     12 o
  -8   2  -5   1295.50   2071.50    297.70     12 o
  -7   1  -3   9857.60  11034.90    393.70     12 o
  -7   3  -7  13112.00  11862.10    330.30     12 o
  -7   7 -14    211.45    496.80    177.60     12 <
  -6  -8  14   2842.00   2681.70    249.10     12 o
  -6  -6  10  13169.00  13340.00    367.30     12 o
  -6   2  -5   2005.90   2591.60    324.50     12 o
  -6   8 -16   1565.50   1182.00    171.40     12 o
  -5  -9  16    635.29    595.90    198.90     12 <
  -5  -7  12    597.32   1621.90    248.90     12 o
  -5   5 -10   7783.10   6863.50    302.80     12 o
  -5   7 -14   1667.90   1941.00    223.60     12 o
  -5   9 -18    213.53    501.30    192.00     12 <
  -4 -10  18    614.71    646.20    180.90     12 o
  -4  -8  14   8591.60   8701.20    312.10     12 o
  -4   4  -8   1176.10   1784.60    266.40     12 o
  -4   8 -16    622.15    403.70    179.60     12 <
  -3  -9  16   1766.80   2765.70    298.30     12 o
  -3  -5   9  12222.00  13026.80    334.40     12 o
  -3   3  -6   2543.70   3771.60    310.00     12 o
  -3   5 -10   3791.30   5091.90    279.70     12 o
  -3   9 -17   1305.80   2361.80    226.40     12 o
  -2 -10  18   1078.60   1408.50    187.70     12 o
  -2  -8  15   7345.30   7706.10    287.30     12 o
  -2  -6  11   9646.30   9282.30    328.60     12 o
  -2  -4   7   8554.00   8803.30    329.40     12 o
  -2   2  -4  19642.00  19803.30    435.40     12 o
  -2   4  -8   4400.70   4304.00    267.00     12 o
  -2   8 -15   1673.30   2751.80    223.00     12 o
  -2  10 -19    741.15    726.80    172.60     12 o
  -1  -9  17   1864.90   1915.40    244.30     12 o
  -1  -7  13   7175.90   8515.40    280.90     12 o
  -1  -5   9   6733.80   7591.80    283.50     12 o
   0   6 -11   6056.30   5771.50    298.10     12 o
   0  10 -19    783.49    824.70    182.80     12 o
   1   5  -9   6809.30   6849.40    284.40     12 o
   1   7 -13   7635.30   7129.90    280.40     12 o
   1   9 -17   1588.40   1714.50    243.10     12 o
   1  11 -20   1981.40   1501.00    197.20     12 o
   2  -8  15   1589.50   2407.90    231.30     12 o
   2  -6  12  13749.00  16655.50    351.70     12 o
   2  -4   8   4088.60   3583.60    271.10     12 o
   2   4  -7   9137.40   7669.60    324.80     12 o
   2   6 -11   9808.80   8133.00    336.30     12 o
   2  10 -18    901.50   1053.90    187.10     12 o
   3  -7  14    386.80    409.20    184.50     12 <
   3  -5  10   3598.20   3467.30    275.50     12 o
   3  -3   6   2366.10   2748.40    293.30     12 o
   3   3  -5   2478.10   3338.90    322.60     12 o
   3   5  -9  11310.00  11255.00    343.70     12 o
   3   9 -16   1925.30   2349.10    294.60     12 o
   3  11 -20    197.31    324.80    163.80     12 <
   4  -8  16    244.03    291.50    172.80     12 <
   4  -6  12   6794.50   5330.90    269.80     12 o
   4  -4   8   1407.90   1360.10    260.10     12 o
   4   8 -14   8868.20   7360.40    306.10     12 o
   4  10 -18    531.76    640.30    184.20     12 o
   5  -7  14   1943.40   2071.60    223.40     12 o
   5  -5  10   7216.80   7364.10    313.00     12 o
   5   7 -12    601.30   1216.60    246.50     12 o
   5  11 -20    206.51    214.50    124.80     12 <
   5  11 -19    295.51    573.60    155.90     12 o
   6  -6  12   7481.80   6264.80    252.60     12 o
   6  -4   9    963.02   1307.40    246.50     12 o
   6  -2   5   2770.30   2593.70    321.20     12 o
   6   6 -10  14624.00  13864.20    382.10     12 o
   7  -5  11   3320.50   2280.90    232.10     12 o
   7  -3   7  13563.00  11313.70    328.20     12 o
   7   5  -8   5260.10   6588.80    369.90     12 o
   7   7 -12    495.03   1435.40    268.00     12 o
  -9   1  -3   1221.50   1630.60    272.80     13 o
  -7   3  -6   1167.50   2526.90    309.70     13 o
  -7   5 -10   1875.20   1422.10    238.70     13 o
  -7   7 -13   1068.60   1074.70    192.10     13 o
  -6  -8  13   2440.50   1745.80    237.00     13 o
  -6   4  -8   1556.60    820.40    230.80     13 o
  -6   8 -15    441.33    533.50    194.20     13 <
  -5  -9  15    547.69    567.40    194.20     13 <
  -5  -5   8   5387.60   5176.90    364.20     13 o
  -5   3  -6   1380.70   1515.20    284.40     13 o
  -5   7 -13   4707.00   3468.40    241.40     13 o
  -5   9 -17   4860.00   3092.40    207.40     13 o
  -5   9 -16   1651.30   1902.50    208.40     13 o
  -4 -10  17    581.87    466.90    183.90     13 <
  -4  -6  10   1142.10   1296.10    264.00     13 o
  -4   2  -4  24458.00  27857.80    435.70     13 o
  -4   8 -15    972.61    815.80    187.90     13 o
  -4  10 -18    902.66    678.20    165.80     13 o
  -3  -9  15   9373.70  10292.10    314.70     13 o
  -3  -7  12   3010.10   2828.90    316.40     13 o
  -3   5  -9   2873.40   3535.70    281.20     13 o
  -3   9 -16   5892.30   5416.60    254.10     13 o
  -2 -10  17    434.78    500.00    200.30     13 <
  -2  -8  14   6855.20   6710.10    298.80     13 o
  -2  -6  10  31682.00  33337.70    401.30     13 o
  -2   6 -11   1386.00   2464.70    313.20     13 o
  -2   8 -14   2715.40   3066.10    249.40     13 o
  -2  10 -18    299.57    524.00    178.30     13 <
  -1  -9  16   3720.10   4056.20    260.90     13 o
  -1  -7  12   1109.40   1193.60    251.20     13 o
   0  10 -18    855.55    464.00    183.30     13 <
   0  10 -17   1873.20   1424.40    206.90     13 o
   1   3  -5  61875.00  53231.70    536.80     13 o
   1   7 -12    898.58    999.20    243.90     13 o
   1   9 -16   3260.30   3073.70    254.00     13 o
   1  11 -19   1302.20   1080.00    189.60     13 o
   2  -8  14   2854.70   2945.70    251.70     13 o
   2  -6  11   1576.70   2267.60    309.80     13 o
   2   6 -10  31982.00  30778.10    403.00     13 o
   2  10 -17    596.90    583.10    200.90     13 <
   2  12 -20   1782.50   1230.00    179.50     13 o
   3  -7  13    466.98    541.10    203.30     13 <
   3  -5   9   3505.60   3874.00    282.00     13 o
   3   7 -12   2685.70   2640.80    314.20     13 o
   3  11 -19    620.38    634.20    174.80     13 o
   4  -8  15    928.85    846.90    185.50     13 o
   4  -6  11   2164.80   1877.20    272.20     13 o
   4  -2   4  23619.00  25494.50    425.80     13 o
   4   6 -10    848.03   1104.60    263.50     13 o
   4   8 -13   1636.40   1758.80    265.60     13 o
   4  10 -17    534.76    432.40    184.90     13 <
   4  12 -20    372.37    703.70    153.50     13 o
   5  -7  13   4574.70   3144.00    241.30     13 o
   5  -3   6   1300.70   1825.60    280.70     13 o
   5   5  -8   5541.10   5160.90    368.20     13 o
   5  11 -18   1109.80    498.20    166.30     13 <
   6  -4   8   1811.50   1091.90    235.20     13 o
   6   4  -6  22343.00  29261.90    550.30     13 o
   7  -5  10   2219.40   1245.20    232.40     13 o
   7   7 -11   5817.50   5465.10    283.40     13 o
   8  -2   5   1425.60   1776.20    282.30     13 o
  -8  -6   9    501.74   1132.70    253.90     14 o
  -8   2  -4   4099.50   4245.10    306.30     14 o
  -7   3  -6   1266.80   2526.90    309.70     14 o
  -7   5  -9   4112.70   3117.10    243.20     14 o
  -7   7 -12   2167.70   1374.00    213.40     14 o
  -6   2  -4   3094.60   3787.60    340.20     14 o
  -6   4  -7   2396.10   2770.80    258.50     14 o
  -6   8 -14   4666.80   2754.90    204.40     14 o
  -5  -9  14   1857.10   2168.90    208.30     14 o
  -5  -7  11   1866.30   2134.50    245.80     14 o
  -5   5  -9  12460.00  14398.90    337.10     14 o
  -5   9 -15   1248.30    788.00    184.90     14 o
  -4 -10  16   1729.40   1278.30    197.20     14 o
  -4  -8  13   1752.70   2085.60    262.10     14 o
  -4   4  -7   7534.70   6987.90    303.50     14 o
  -4   6 -10   9828.60  10088.40    302.10     14 o
  -4   8 -14   1940.40   1164.40    204.80     14 o
  -4  10 -17    914.99    641.00    161.80     14 o
  -3  -9  15   8883.40  10292.10    314.70     14 o
  -3  -7  11  11341.00  12253.20    314.50     14 o
  -3  -5   8  23099.00  21897.00    371.70     14 o
  -3   1  -2  65546.00  63106.60    582.40     14 o
  -3   9 -15   1540.50   3668.70    246.90     14 o
  -2 -10  16   1814.80   2155.60    216.70     14 o
  -2  -8  13   7346.50   7954.00    306.30     14 o
  -2   4  -7   5983.10   5493.40    295.90     14 o
  -2   6 -10  10966.00  17288.40    338.40     14 o
  -2   8 -13   4055.60   5158.90    260.20     14 o
  -2  10 -17   1171.60   1550.30    197.10     14 o
  -1  -9  15   5931.60   7009.50    275.50     14 o
  -1  -5   8  12869.00  13296.10    318.10     14 o
   0   6 -10  16962.00  19920.90    338.50     14 o
   0  10 -16   2805.60   3038.40    231.10     14 o
   1  -3   5  77561.00  57503.70    506.10     14 o
   1   5  -8  12702.00  11798.40    318.20     14 o
   1   9 -15   5820.40   5672.70    275.20     14 o
   1  11 -18    734.58    620.50    180.60     14 o
   2  -6  10  11019.00  14044.60    338.20     14 o
   2  -4   7   5911.00   5031.90    293.80     14 o
   2  10 -16   1929.90   2210.50    218.60     14 o
   2  12 -20   1337.60   1230.00    179.50     14 o
   2  12 -19   1692.50   1408.30    200.00     14 o
   3  -9  15   1615.20   2754.80    240.00     14 o
   3  -7  12   3483.40   4001.20    269.30     14 o
   3   5  -8  21566.00  20600.20    371.80     14 o
   3   7 -11  11803.00   8952.60    310.70     14 o
   3  11 -18   1864.70   1230.00    184.30     14 o
   4  -8  14   1362.00   1126.00    203.10     14 o
   4  -4   7   7507.50   8915.30    312.60     14 o
   4   4  -6   6334.30   6006.90    328.50     14 o
   4   8 -13   1181.80   1758.80    265.60     14 o
   4  10 -16   1948.50   1581.50    203.10     14 o
   4  12 -19   1452.90   1056.30    180.90     14 o
   5  -7  12   3498.70   3576.90    251.20     14 o
   5  -5   9  14128.00  13691.60    335.70     14 o
   5   7 -11   1971.20   1764.70    242.30     14 o
   5  11 -17    579.76    843.40    167.10     14 o
   6  -6  11   1834.70   1442.30    236.30     14 o
   6  -2   4   3734.00   5072.20    346.20     14 o
   6   6  -9   1685.40   3717.20    354.60     14 o
   7  -5   9   3078.90   2490.30    237.80     14 o
   7  -3   6   2386.50   2340.00    308.00     14 o
   7   9 -14    491.71   1627.70    236.20     14 o
  -7   3  -5   1049.80   1929.70    262.60     15 o
  -7   5  -8   2190.40   2100.20    244.30     15 o
  -7   7 -11   4408.90   3231.90    223.40     15 o
  -6  -8  12   1381.10    823.60    214.50     15 o
  -6   8 -13    660.69    990.10    218.30     15 o
  -5   1  -2  26114.00  32184.10    462.40     15 o
  -5   3  -5  22333.00  19137.40    361.80     15 o
  -5   5  -8   2012.50   2704.10    315.80     15 o
  -5   9 -14   1128.60    965.10    187.70     15 o
  -4 -10  15   1236.50   1078.40    213.20     15 o
  -4  -8  12   1068.40   1260.50    234.90     15 o
  -4  -6   9  10146.00   8921.00    294.70     15 o
  -4   8 -13    781.10   1076.10    214.60     15 o
  -4  10 -16    404.35    318.80    164.70     15 <
  -3  -9  14   5489.60   6160.20    291.30     15 o
  -3   3  -5  11551.00  12442.70    340.60     15 o
  -3   5  -8  16053.00  19072.40    345.40     15 o
  -3   9 -14   1455.10   1852.60    230.00     15 o
  -2 -10  15   1268.90   2049.10    264.70     15 o
  -2  -8  12  10104.00  11927.20    299.50     15 o
  -2  -6   9   3012.00   4316.10    297.30     15 o
  -2  -4   6  28342.00  29190.20    413.50     15 o
  -2  10 -16   2221.30   2045.10    208.70     15 o
  -1  -9  14   3928.20   3947.80    287.10     15 o
  -1  -7  11   4760.20   4808.80    268.30     15 o
   0 -10  15   3340.50   2160.60    232.70     15 o
   0 -10  16   2788.80   3524.30    231.70     15 o
   0   6  -9  12772.00  13568.20    310.60     15 o
   0  10 -15   3108.10   1857.80    226.30     15 o
   0  12 -18    539.34    502.50    176.90     15 <
   1   7 -11   4556.20   4130.80    260.40     15 o
   1   9 -14   3987.80   3507.70    280.90     15 o
   1  11 -17    908.51    948.20    180.00     15 o
   2  -8  13   4536.30   4798.20    266.20     15 o
   2   4  -6  28490.00  25554.80    410.30     15 o
   2   6  -9   3749.50   4280.80    299.90     15 o
   2  10 -15   1031.70   1438.80    259.30     15 o
   2  12 -18   2605.70   2391.20    204.40     15 o
   3  -9  14   1515.90   1401.00    225.80     15 o
   3  -7  11  12446.00  11668.50    301.50     15 o
   3  -5   8  15823.00  15887.60    346.90     15 o
   3  -3   5  11592.00  10408.90    326.90     15 o
   3  11 -17    446.27    583.50    178.70     15 o
   3  13 -19    353.48    222.30    110.50     15 <
   4  -8  13   1204.10    944.50    215.30     15 o
   4  -6  10  11715.00  10087.50    311.30     15 o
   4   6  -9   9190.50   8727.30    306.40     15 o
   4   8 -12    946.71   1244.60    236.40     15 o
   4  10 -15   1264.00   1242.80    215.00     15 o
   4  12 -18   1559.00   1309.70    183.90     15 o
   5  -7  11   4008.00   2912.80    241.20     15 o
   5  -5   8   2081.00   3568.10    321.40     15 o
   5  -3   5  18977.00  17433.80    353.50     15 o
   5  -1   2  27781.00  29083.10    450.60     15 o
   5   7 -10   1191.90   1580.80    248.60     15 o
   5  11 -16    412.47    597.40    174.60     15 o
   6  -6  10   1410.10    648.70    203.20     15 o
   6  -4   7   1429.90   1449.80    244.90     15 o
   7   5  -7   6717.30   7388.80    388.60     15 o
   7   7 -10   2920.30   2741.90    281.30     15 o
   7   9 -13   2076.80   2733.70    229.40     15 o
   8  -2   4   3469.20   2721.90    294.90     15 o
  -9   1  -2   2508.90   3412.60    289.30     16 o
  -6   4  -6   3429.40   2287.10    264.50     16 o
  -6   8 -12   5454.90   4015.10    218.70     16 o
  -5  -9  13   1081.20    721.50    215.90     16 o
  -5  -7  10   2118.30   1212.20    234.50     16 o
  -5  -5   7  10415.00  12190.60    348.10     16 o
  -5   9 -13   1667.80   1773.50    201.20     16 o
  -4 -10  14   3694.30   3880.60    224.90     16 o
  -4   2  -3  26587.00  31321.30    443.10     16 o
  -4   4  -6  15669.00  14745.80    322.40     16 o
  -4   6  -9   8875.40   8367.90    324.10     16 o
  -4   8 -12   3000.10   2478.70    230.10     16 o
  -4  10 -15   1437.30    996.30    191.10     16 o
  -3 -11  16    482.28    676.80    166.80     16 o
  -3  -9  13   2628.00   2324.80    250.40     16 o
  -3  -7  10   3427.70   3686.10    273.70     16 o
  -3  -5   7  19136.00  20051.60    353.10     16 o
  -3   9 -13   2000.00   1603.20    218.80     16 o
  -3  11 -16    957.04    919.50    177.60     16 o
  -2 -10  15   1431.00   2049.10    264.70     16 o
  -2   2  -3  36886.00  35875.00    515.10     16 o
  -2   4  -6  26613.00  31005.30    390.50     16 o
  -2   6  -9  10344.00   9591.80    306.50     16 o
  -1  -9  13  12716.00  15291.20    314.70     16 o
  -1  -7  10   4976.70   5489.90    268.60     16 o
  -1  -5   7   3921.80   2565.10    269.70     16 o
   0 -10  15   2936.20   2160.60    232.70     16 o
   0   6  -9  12313.00  13568.20    310.60     16 o
   0  10 -15   3223.40   1857.80    226.30     16 o
   0  10 -14   1759.20   1767.50    222.60     16 o
   0  12 -17   3675.20   2255.40    204.80     16 o
   1   5  -7   3012.00   2291.90    271.40     16 o
   1   7 -10   5650.30   4589.80    264.10     16 o
   1  11 -16    561.87    695.20    189.00     16 o
   2  -8  12   5543.60   5394.60    278.00     16 o
   2  -6   9   9355.70   7902.20    309.60     16 o
   2  -4   6  24991.00  25831.90    378.50     16 o
   2  -2   3  35546.00  30358.60    489.50     16 o
   2  10 -14  10151.00  11553.70    298.20     16 o
   2  12 -17   1112.20   1426.50    200.90     16 o
   3  -9  13   1405.80   1599.00    221.70     16 o
   3  -7  10   1385.50   1476.40    263.60     16 o
   3   5  -7  17992.00  17355.60    354.90     16 o
   3   7 -10   3127.30   3429.70    277.50     16 o
   3  11 -16    700.50    748.20    173.80     16 o
   3  13 -19    221.24    222.30    110.50     16 <
   4  -8  12   2584.60   2722.70    234.40     16 o
   4  -6   9   8444.60   8417.70    340.70     16 o
   4  -4   6  15369.00  13251.40    330.60     16 o
   4  10 -14   4322.90   3664.10    224.50     16 o
   4  12 -17   1097.80   1260.30    178.00     16 o
   5  -9  13   1656.70   1920.70    199.20     16 o
   5   5  -7   9778.00  11137.30    354.90     16 o
   5   7 -10   1561.30   1580.80    248.60     16 o
   5  11 -16    447.40    597.40    174.60     16 o
   6  -6   9    947.58   1032.40    218.50     16 o
   6  -4   6   2640.30   1917.80    255.30     16 o
   7  -5   8   2177.90   1544.50    228.90     16 o
   7  -3   5   1338.50   1245.50    250.40     16 o
  -8  -6   8   2061.40   2235.40    270.90     17 o
  -7   3  -4    849.92   1153.90    252.50     17 o
  -7   5  -7   1830.60   1872.00    237.40     17 o
  -6  -6   8   9162.90   8853.40    319.70     17 o
  -6   6  -8   5760.30   5613.20    255.20     17 o
  -6   8 -11   1690.50   1739.00    217.30     17 o
  -6  10 -13    237.86    466.70    155.70     17 <
  -5  -9  12   3704.20   2534.60    250.30     17 o
  -5  -7   9   4549.30   4217.90    251.20     17 o
  -5   3  -4   1470.30   1817.00    279.20     17 o
  -5   5  -7  15031.00  17817.20    335.30     17 o
  -5   9 -12   1419.60   1162.60    212.00     17 o
  -4 -10  13   1043.90   1054.60    218.40     17 o
  -4  -6   8  11474.00  11488.70    304.00     17 o
  -4   6  -8  21652.00  28301.50    378.80     17 o
  -4   8 -11   4824.30   4302.30    247.40     17 o
  -4  10 -13    758.37   1589.60    225.60     17 o
  -3 -11  15    540.78    676.10    176.60     17 o
  -3  -9  12    899.18   1228.20    238.80     17 o
  -3  -7   9   8349.10   8866.60    281.10     17 o
  -3   3  -4   3195.30   1906.70    270.80     17 o
  -3   9 -12   3159.90   2864.80    229.90     17 o
  -3  11 -15   1744.80   1398.40    177.80     17 o
  -2 -10  13    894.78   1328.00    250.90     17 o
  -2  -6   8  21867.00  22544.10    347.40     17 o
  -2   6  -8  18359.00  20068.80    326.00     17 o
  -1  -9  12   1924.50   3488.40    283.20     17 o
  -1  -7   9   9347.10  10379.40    280.60     17 o
  -1  -3   4  29099.00  31247.60    472.30     17 o
   0 -10  13   2818.90   3603.40    263.90     17 o
   0   6  -8  20730.00  19099.00    334.40     17 o
   0  10 -13   2357.70   2103.60    248.50     17 o
   0  12 -16   4016.30   2794.50    211.20     17 o
   1  -3   4   3486.80   3065.40    367.80     17 o
   1   3  -4  27317.00  26570.60    475.70     17 o
   1   7  -9   9944.10   8005.70    280.80     17 o
   1  11 -15   1967.90   1770.60    205.50     17 o
   2 -10  13    454.36   1398.20    215.00     17 o
   2  -8  11   9756.50   8216.20    284.80     17 o
   2  -6   8  16974.00  15660.40    323.20     17 o
   2   6  -8  21871.00  18751.50    343.60     17 o
   2  10 -13    825.83   1588.20    253.40     17 o
   2  12 -16   1514.20   1297.60    184.60     17 o
   3  -9  12   3147.20   2919.60    235.00     17 o
   3  -5   7  15321.00  13499.10    327.10     17 o
   3  -3   4   3060.40   1534.20    255.20     17 o
   3   7  -9   8664.00   8126.50    285.00     17 o
   3  11 -14   1862.10   1848.50    205.60     17 o
   3  13 -17    649.82    698.20    148.60     17 o
   4  -8  11   5588.00   4161.50    251.30     17 o
   4  -6   8  21844.00  25830.10    378.30     17 o
   4   6  -8  10516.00  10977.60    313.00     17 o
   4  12 -16    585.02    539.10    171.50     17 o
   5  -9  12   1438.60   1764.00    214.70     17 o
   5  -5   7  16094.00  16234.70    337.90     17 o
   5  -3   4   1734.00   1922.60    271.00     17 o
   5   7  -9   5157.90   4534.50    267.80     17 o
   5   9 -12   3165.10   4673.60    265.80     17 o
   5  11 -14    592.96   1490.90    205.70     17 o
   6  -6   8   4374.90   2979.90    242.10     17 o
   6  -2   3  13881.00  13616.80    374.10     17 o
   7  -5   7   2078.90   1057.30    220.60     17 o
   7   7  -9   1589.90   1759.70    255.80     17 o
   7   9 -12   1857.30   2238.40    232.70     17 o
   8  -2   3   5733.30   3588.70    304.20     17 o
  -7   5  -6   4168.60   3510.00    251.20     18 o
  -6  -8  10   2039.20   2114.20    236.60     18 o
  -6   4  -5   6280.60   5099.50    271.20     18 o
  -6   8 -10   1811.10   1997.60    200.70     18 o
  -6  10 -12    988.81   1098.60    160.30     18 o
  -5  -9  11   8959.20   9180.80    293.50     18 o
  -5  -7   9   4474.90   4217.90    251.20     18 o
  -5   5  -6   4249.80   5436.20    312.90     18 o
  -5   9 -11   6501.60   4658.80    223.10     18 o
  -4 -10  13    932.83   1054.60    218.40     18 o
  -4  -8  10   1988.70   2738.80    246.10     18 o
  -4  -4   5  18853.00  23750.90    401.60     18 o
  -4   4  -5   5226.50   8179.50    292.00     18 o
  -4  10 -12   6047.40   5382.00    226.50     18 o
  -3 -11  14   1761.90   1573.20    196.70     18 o
  -3  -9  11   6770.60   8198.80    290.70     18 o
  -3  -7   9   7619.20   8866.60    281.10     18 o
  -3   5  -6   3578.70   6461.40    286.90     18 o
  -3   9 -11   5401.10   5618.40    242.60     18 o
  -3  11 -14    296.43    679.80    185.80     18 o
  -2 -10  13    814.08   1328.00    250.90     18 o
  -2  -8  10   8586.10   7826.50    272.30     18 o
  -2  -4   5  56048.00  51330.60    471.00     18 o
  -2   4  -5  25016.00  25165.30    365.30     18 o
  -1 -11  14   1447.00   1324.50    209.50     18 o
  -1  -9  11  10804.00  13429.10    293.80     18 o
  -1  -7   9   8519.50  10379.40    280.60     18 o
   0 -10  13   2532.10   3603.40    263.90     18 o
   0  12 -15    705.80   1167.80    208.60     18 o
   1   7  -9   8282.00   8005.70    280.80     18 o
   1  11 -14   1946.20   1388.40    206.70     18 o
   2 -10  13    559.88   1398.20    215.00     18 o
   2  -8  10   6115.20   4976.90    266.30     18 o
   2  -4   5  24479.00  20566.90    361.80     18 o
   2   4  -5  54064.00  46012.40    470.60     18 o
   2   8 -10   8390.70   6371.80    273.20     18 o
   2  12 -15    932.89    861.00    174.00     18 o
   3  -9  11   5393.60   4890.00    238.80     18 o
   3  -7   9   9908.10   9099.40    277.70     18 o
   3   7  -9   7825.50   8126.50    285.00     18 o
   3  11 -14   2215.30   1848.50    205.60     18 o
   3  13 -16    924.81    475.30    149.50     18 o
   4  -8  10   3619.00   3585.10    243.60     18 o
   4  -4   5   4697.60   6291.50    289.70     18 o
   4   4  -5  18853.00  21055.70    395.40     18 o
   4   8 -10   1461.70   2445.30    250.50     18 o
   4  12 -15   1557.50   1210.20    192.60     18 o
   5  -9  11   5612.90   4547.20    219.60     18 o
   5  -7   9   1575.80   1987.60    241.50     18 o
   5  -3   4   1202.00   1922.60    271.00     18 o
   5   9 -11   9964.60   9848.20    302.30     18 o
   5  11 -14    453.06   1490.90    205.70     18 o
   6  -8  10   1854.30   2010.50    201.60     18 o
   6  -4   5   5047.70   4659.50    268.40     18 o
   7  -3   4    481.98   1147.20    249.30     18 o
   7   9 -11   2575.10   3517.80    240.30     18 o
  -9   1  -1   1321.20   2575.80    289.10     19 o
  -9   3  -3    270.46   1085.90    193.00     19 o
  -8  -6   7   1164.90   2001.70    274.70     19 o
  -8   2  -2   2025.30   2240.90    282.80     19 o
  -7   1  -1   2328.20   4260.10    378.20     19 o
  -7   9 -10   1024.90   1366.60    192.00     19 o
  -6  -6   7   4336.50   4389.10    300.70     19 o
  -6   6  -7   3528.60   3555.40    271.80     19 o
  -6   8  -9   1354.30   1386.20    209.40     19 o
  -6  10 -11    195.68    645.40    172.90     19 o
  -5  -7   8   2158.90   2817.70    267.60     19 o
  -5  -5   6  10548.00  10215.50    328.10     19 o
  -5   9 -10    372.66   1228.50    217.30     19 o
  -5  11 -13    932.58    754.30    161.30     19 o
  -5  11 -12   1327.50   1054.40    171.20     19 o
  -4 -10  12   3035.40   3391.30    215.40     19 o
  -4  -6   7   1946.30   2309.40    252.20     19 o
  -4   6  -7  11516.00  12102.70    329.00     19 o
  -4  10 -11    528.77   1517.40    212.10     19 o
  -3 -11  13   2368.70   1994.30    199.90     19 o
  -3  -7   8   8074.00   8167.20    274.40     19 o
  -3  -5   6  27910.00  29657.40    395.70     19 o
  -3   7  -8   1648.80   1657.20    233.50     19 o
  -3   9 -10    861.96   1413.30    222.10     19 o
  -3  11 -13   3926.00   3014.60    201.00     19 o
  -2 -10  12   3241.20   2576.30    213.40     19 o
  -2  -8   9   5719.60   6224.80    273.00     19 o
  -2  -6   7   5021.60   5088.00    276.50     19 o
  -2   6  -7   5548.40   5416.80    267.90     19 o
  -1 -11  13   3711.00   3398.30    204.20     19 o
  -1  -7   8  10227.00  12156.50    291.20     19 o
  -1  -5   6  28718.00  26980.30    376.80     19 o
   0 -10  12  13085.00  14705.80    294.00     19 o
   0   6  -7  12070.00  10811.60    304.10     19 o
   0   8  -9   2786.70   2469.90    229.10     19 o
   0  12 -14   2870.30   3248.00    212.50     19 o
   1   7  -8  10836.00  11057.30    286.90     19 o
   1  11 -13   3396.50   2362.10    202.30     19 o
   1  13 -15    619.52    434.60    137.30     19 o
   2 -10  12   8542.90   7367.90    243.70     19 o
   2  -8   9   1936.20   2867.00    246.80     19 o
   2  -6   7   5024.60   4301.80    261.50     19 o
   2   6  -7   5150.70   4506.90    271.20     19 o
   2   8  -9   6032.70   5341.00    268.70     19 o
   2  12 -14    821.25    772.10    170.40     19 o
   3  -9  10   1304.60   1231.10    221.00     19 o
   3  -7   8   2265.80   1753.10    241.30     19 o
   3  -5   6   5048.80   7644.60    293.70     19 o
   3   7  -8   8032.40   7063.10    268.60     19 o
   3  11 -13   2339.90   1952.10    203.80     19 o
   3  13 -15    416.89    480.80    142.20     19 o
   4  -8   9   2575.40   2265.30    219.60     19 o
   4  -6   7  11751.00   9201.70    314.80     19 o
   4   6  -7   1689.70   2742.40    263.10     19 o
   4   8  -9   4845.90   5698.40    265.60     19 o
   4  12 -14   3644.70   3373.20    204.20     19 o
   5  -9  10    533.12   1136.70    213.60     19 o
   5  -7   8   7054.40   5419.80    263.90     19 o
   5  -5   6   4723.50   7052.50    313.10     19 o
   5   7  -8   2678.70   3312.40    273.30     19 o
   5  11 -13   4435.20   3967.20    217.80     19 o
   6  -8   9   1383.00   1464.30    209.60     19 o
   6  -6   7   4061.10   4683.00    273.90     19 o
   6   6  -7   4223.20   3724.10    313.90     19 o
   7  -5   6   3886.00   3520.30    253.80     19 o
   7   7  -8   1930.20   2227.50    252.90     19 o
   8   0   0  14020.00  12831.50    454.60     19 o
   8   6  -7   1288.10   2102.20    270.10     19 o
  -9   3  -3   1750.00   1085.90    193.00     20 o
  -8   2  -2   2495.20   2240.90    282.80     20 o
  -7   3  -3   7559.70   4297.90    265.60     20 o
  -7   5  -5   6425.70   5017.00    264.60     20 o
  -7   9  -9   4920.00   3164.10    201.30     20 o
  -6  -8   9   1592.50   1238.10    241.10     20 o
  -6   2  -2   2210.30   1977.50    308.20     20 o
  -6   4  -4   4775.00   2931.20    274.60     20 o
  -6   6  -6  12316.00  12123.30    296.60     20 o
  -6  10 -11    375.89    645.40    172.90     20 o
  -5  -9  10   4538.50   4741.20    287.40     20 o
  -5  -7   8   2245.40   2817.70    267.60     20 o
  -5   3  -3  11487.00  11007.40    326.30     20 o
  -5   5  -5  21677.00  19598.20    328.70     20 o
  -5   9 -10    405.20   1228.50    217.30     20 o
  -5  11 -12   1161.10   1054.40    171.20     20 o
  -4 -10  11    314.50    680.10    218.80     20 o
  -4  -8   9   5560.50   6452.70    264.70     20 o
  -4   2  -2  39973.00  44295.70    495.20     20 o
  -4   4  -4  18638.00  18039.30    339.30     20 o
  -4  10 -11    511.24   1517.40    212.10     20 o
  -3 -11  12    563.61    912.20    209.30     20 o
  -3  -9  10  15743.00  16512.90    335.60     20 o
  -3  -7   8   7564.00   8167.20    274.40     20 o
  -3   1  -1  64990.00  68702.70    622.20     20 o
  -3   9 -10   1560.10   1413.30    222.10     20 o
  -3  11 -12   1200.20   1630.30    210.10     20 o
  -2 -10  11    710.85    923.50    220.10     20 o
  -2  -8   9   6567.20   6224.80    273.00     20 o
  -1 -11  12    692.97    613.00    190.00     20 o
  -1  -9  10   6117.00   5970.20    262.70     20 o
   0 -10  11   2547.30   3036.60    264.30     20 o
   0   8  -9   3247.40   2469.90    229.10     20 o
   0  10 -11   1681.90   2999.20    256.30     20 o
   0  12 -13   1289.60   1842.60    203.10     20 o
   1  11 -12    531.94    705.70    188.80     20 o
   1  13 -14    135.60    240.30    153.30     20 <
   2 -10  11    583.70    624.70    207.00     20 o
   2  -8   9   2192.70   2867.00    246.80     20 o
   2   8  -9   6082.80   5341.00    268.70     20 o
   2  10 -11    666.18    848.40    223.00     20 o
   2  12 -13    899.41    878.20    185.80     20 o
   3  -9  10    943.33   1231.10    221.00     20 o
   3  11 -12    671.81    852.90    210.40     20 o
   3  13 -14    165.11    445.60    171.10     20 <
   4 -10  11    665.78    946.50    206.20     20 o
   4  -8   9   2700.60   2265.30    219.60     20 o
   4  -2   2  39292.00  41355.50    478.00     20 o
   4   8  -9   5564.00   5698.40    265.60     20 o
   4  12 -13    241.58    886.30    211.30     20 o
   5  -9  10    608.52   1136.70    213.60     20 o
   5  -3   3  10655.00  10492.90    321.70     20 o
   5  -1   1  29417.00  33044.80    471.70     20 o
   5   9 -10   4822.00   5282.30    287.10     20 o
   5  11 -12    254.47    952.40    207.40     20 o
   6  -8   9   1432.30   1464.30    209.60     20 o
   6  -4   4   3748.90   3099.00    273.20     20 o
   6  -2   2   1996.90   2668.30    318.60     20 o
   7  -3   3   7160.40   5030.20    287.20     20 o
   7   9 -10   3322.30   3615.60    256.30     20 o
   8  -4   4   1252.10   1193.20    229.80     20 o
   8  -2   2   2978.60   2731.90    290.70     20 o
  -9   3  -2    620.32   1643.00    235.90     21 o
  -7   9  -8    360.40   1426.70    200.00     21 o
  -6   8  -7    998.24   1140.90    206.90     21 o
  -6  10  -9    241.13    861.30    176.10     21 o
  -5 -11  11   2978.50   1674.50    203.50     21 o
  -5  -9   9   6649.80   6102.60    267.10     21 o
  -5  11 -10    523.89    714.90    179.90     21 o
  -4 -10  10   5210.10   3935.90    238.20     21 o
  -4  -8   8   2319.80   2355.00    256.30     21 o
  -4  10 -10   3525.20   3427.50    209.20     21 o
  -4  12 -11   1826.70    891.80    184.70     21 o
  -3 -11  11   8068.80   7444.70    245.20     21 o
  -3  -9   9  19196.00  22756.20    357.70     21 o
  -3  -7   7  11330.00  11636.00    303.10     21 o
  -3   7  -7   7810.30   6880.50    254.10     21 o
  -3   9  -9   4492.10   4796.90    233.00     21 o
  -3  11 -11   7155.40   5521.70    224.60     21 o
  -2 -10  10  11217.00  11665.10    275.70     21 o
  -2  -8   8  16438.00  19553.80    322.20     21 o
  -2  -6   6  30308.00  25837.40    361.80     21 o
  -2  -4   4  44307.00  51098.50    506.90     21 o
  -2   6  -6  24754.00  23982.80    342.90     21 o
  -1 -11  11   2436.10   2403.20    211.40     21 o
  -1  -9   9   2660.70   3537.70    253.00     21 o
  -1  -7   7  19568.00  25733.20    359.00     21 o
  -1  -5   5  27992.00  26348.80    399.10     21 o
  -1  -3   3 107940.00 106347.00    676.50     21 o
   0 -10  10   7801.40   9440.00    269.90     21 o
   0   6  -6  19297.00  16227.00    337.00     21 o
   0   8  -8   4169.40   3516.90    245.20     21 o
   0  10 -10   7017.70   7140.50    265.80     21 o
   0  12 -12   2351.00   1601.80    188.60     21 o
   1  -3   3  80172.00  81433.80    590.90     21 o
   1   3  -3 105100.00 112978.00    675.30     21 o
   1   5  -5  26447.00  26465.40    398.00     21 o
   1   7  -7  18713.00  24111.20    349.40     21 o
   1  11 -11   2495.60   2054.20    207.80     21 o
   1  13 -13   2686.10   1922.40    180.70     21 o
   2 -10  10   1955.30   1581.00    201.60     21 o
   2  -8   8  14456.00  12733.40    295.30     21 o
   2  -6   6  24383.00  20123.10    334.60     21 o
   2  -4   4   5530.00   4232.60    314.50     21 o
   2   4  -4  44679.00  46329.50    492.80     21 o
   2   6  -6  28986.00  23147.20    354.20     21 o
   2   8  -8  15578.00  15999.00    311.20     21 o
   2  12 -12   3994.20   2405.80    213.30     21 o
   3  -9   9   4691.40   5063.00    236.80     21 o
   3  -7   7   7638.50   5950.90    258.40     21 o
   3  -5   5  18411.00  19327.00    348.40     21 o
   3   5  -5  30635.00  37691.00    436.60     21 o
   3   7  -7  11793.00  10281.00    301.80     21 o
   3   9  -9  17997.00  18263.20    344.20     21 o
   3  11 -11   8138.00   7022.00    244.10     21 o
   3  13 -13   5532.90   3783.80    207.60     21 o
   4 -10  10   3760.30   3600.80    202.50     21 o
   4  -8   8   1887.10   1882.00    208.70     21 o
   4   6  -6  12393.00  14400.50    327.90     21 o
   4   8  -8   3213.60   2905.90    267.50     21 o
   4  12 -12   7599.80   5955.00    228.40     21 o
   5  -9   9   4676.00   3665.10    220.20     21 o
   5   7  -7  13562.00  17774.20    337.70     21 o
   5   9  -9   7661.20   9825.80    284.20     21 o
   5  11 -11   3418.60   2513.50    210.60     21 o
   7   9  -9   4099.00   3750.30    249.30     21 o
  -9   1   0   1232.40   2179.00    268.20     22 o
  -8   2  -1   2205.30   2871.90    254.80     22 o
  -7   3  -2   3296.50   4716.90    315.90     22 o
  -7   5  -4   3176.10   3315.80    268.70     22 o
  -7   9  -7   4214.60   2507.90    192.90     22 o
  -6  -8   8   4864.60   4411.20    278.50     22 o
  -6  -6   6   3922.00   4035.30    277.80     22 o
  -6   4  -3  11740.00   9761.60    291.30     22 o
  -6   6  -5   3103.30   3628.10    269.30     22 o
  -6  10  -8   3334.80   2055.40    176.80     22 o
  -5  -7   7  16638.00  18071.50    331.00     22 o
  -5  -5   5   5901.60   5075.30    305.10     22 o
  -5   5  -4   2589.50   3143.00    248.40     22 o
  -5  11  -9   4409.40   2699.00    199.80     22 o
  -4  -4   4  22800.00  19727.20    419.60     22 o
  -4   4  -3  15087.00  14038.90    308.40     22 o
  -4   6  -5   2974.70   2316.40    234.60     22 o
  -4  12 -10   5501.40   3977.70    211.10     22 o
  -3 -11  10    951.33   1438.40    212.60     22 o
  -3  -3   3  61244.00  60685.60    575.00     22 o
  -3   5  -4  38722.00  46015.20    411.20     22 o
  -3   7  -6    961.07   1322.30    208.20     22 o
  -3   9  -8   3151.00   2808.70    233.90     22 o
  -3  11 -10   1298.50   2824.90    201.00     22 o
  -2 -12  11   2735.00   3147.90    231.60     22 o
  -2 -10   9   2543.00   2761.30    243.00     22 o
  -2   6  -5   4982.70   6413.00    280.60     22 o
  -1 -11  10   2063.00   3081.10    209.10     22 o
  -1  -9   8   8878.10   9355.30    269.40     22 o
   0 -10   9   2934.00   4060.00    248.00     22 o
   0   8  -7   5649.10   4822.80    238.70     22 o
   0  10  -9   2429.60   3102.50    245.40     22 o
   0  12 -11    589.44    888.90    172.50     22 o
   1  11 -10   2446.40   2248.70    205.20     22 o
   1  13 -12    361.70    902.10    181.60     22 o
   2 -10   9    655.18   1428.30    200.10     22 o
   2  -8   7   1635.90   2220.30    229.60     22 o
   2  -6   5   4655.70   4982.00    273.30     22 o
   2  12 -11   2469.00   2359.60    226.70     22 o
   2  14 -13    382.31    645.50    169.90     22 o
   3  -9   8   3074.50   3328.00    238.20     22 o
   3  -7   6    763.86   1057.70    206.20     22 o
   3  -5   4  37360.00  40482.10    405.70     22 o
   3   9  -8   8274.00   8891.00    297.90     22 o
   3  11 -10   1267.80   1259.20    212.40     22 o
   3  13 -12    614.44   1665.00    209.90     22 o
   4 -10   9    651.62    592.30    177.40     22 o
   4  -8   7   1113.30   1840.60    214.10     22 o
   4  -6   5   2408.30   2218.30    234.30     22 o
   4  12 -11    990.00   1413.30    212.70     22 o
   5  -9   8   2760.00   2720.70    219.60     22 o
   5  -7   6   2962.20   2822.70    244.10     22 o
   5  -5   4   2895.80   2427.90    243.50     22 o
   5   5  -5   5448.50   4808.00    309.40     22 o
   6  -8   7   1113.10   1422.60    205.30     22 o
   6  -6   5   3323.70   3159.00    262.60     22 o
   6  -4   3  12173.00  10408.30    300.50     22 o
   6   6  -6   3781.70   3493.70    283.30     22 o
   7  -7   6   1652.30   1871.60    216.90     22 o
   7  -5   4   4108.30   3112.90    261.90     22 o
   7  -3   2   3887.50   4619.30    318.40     22 o
   7   5  -5   6261.90   5859.40    375.10     22 o
   7   7  -7   2640.10   2577.30    255.90     22 o
   8  -4   3   3917.60   1923.60    235.90     22 o
   8  -2   1   2402.00   2374.60    268.30     22 o
   8   6  -6   2245.30   2465.60    277.60     22 o
  -8  -6   6   1951.20   2320.60    275.10     23 o
  -7   1   0   2875.40   6083.10    363.20     23 o
  -7   5  -3   9077.40   8706.00    298.30     23 o
  -6 -10   9   1003.60    799.10    187.40     23 o
  -6   2  -1  17564.00  19503.30    368.00     23 o
  -6   6  -4   6043.70   5938.70    251.10     23 o
  -6  10  -7    805.83   1415.30    172.20     23 o
  -5 -11  10   1707.40   1768.50    209.60     23 o
  -5  -9   8   1192.50   1443.90    225.90     23 o
  -5   3  -2   2844.90   3210.60    262.00     23 o
  -5   7  -5   4429.60   4731.90    253.50     23 o
  -5   9  -7   5972.00   5087.30    227.80     23 o
  -5  11  -8   2581.90   3440.50    210.80     23 o
  -4 -12  10   1135.80   1640.40    178.20     23 o
  -4 -10   9   2871.10   3033.10    241.20     23 o
  -4  -8   7   6088.20   6240.90    254.40     23 o
  -4  10  -8    604.32    634.90    165.90     23 o
  -4  12  -9   1208.70   2913.90    229.00     23 o
  -3  -9   8   9037.60  11245.80    307.10     23 o
  -3  -7   6   7076.70   8707.40    278.00     23 o
  -3   3  -2   6927.40   5529.40    326.00     23 o
  -3   9  -7  10231.00  10843.40    260.70     23 o
  -3  11  -9    758.91    855.20    170.80     23 o
  -2 -12  10   7233.30   8851.70    250.50     23 o
  -2  -8   7   2555.60   1697.70    225.00     23 o
  -2  -6   5  13610.00  11799.60    317.10     23 o
  -2   4  -3  32944.00  34113.20    410.20     23 o
  -2   8  -6   3583.60   4792.60    231.60     23 o
  -1 -11   9    606.30   1046.40    198.40     23 o
  -1  -7   6  18924.00  21071.10    328.70     23 o
   0 -10   8   8077.60   9665.90    268.30     23 o
   0   6  -5   9637.20   8467.50    302.30     23 o
   0  10  -8   6380.70   7383.40    256.10     23 o
   0  12 -10    904.03    382.50    171.30     23 <
   1   7  -6  18521.00  17892.10    321.90     23 o
   1  11  -9    757.52    993.60    191.60     23 o
   1  13 -11   2002.80   1826.00    174.70     23 o
   2 -10   8   4838.50   4325.30    220.20     23 o
   2  -4   3  33954.00  29194.70    404.20     23 o
   2   6  -5  12162.00   9762.90    312.60     23 o
   2   8  -7   1941.80   1632.20    229.10     23 o
   2  12 -10   7359.70   5880.30    245.80     23 o
   2  14 -12   1794.80   1554.70    172.50     23 o
   3  -9   7   8560.90   8461.50    260.40     23 o
   3  -5   4  35564.00  40482.10    405.70     23 o
   3  -3   2   6017.10   5377.40    316.60     23 o
   3   7  -6   8055.70   7926.00    281.10     23 o
   3   9  -8   7754.60   8891.00    297.90     23 o
   3  11  -9   1647.80   1343.20    183.10     23 o
   3  13 -11   2731.40   2683.70    187.40     23 o
   4 -10   8    638.23    631.90    167.40     23 o
   4  -8   6   7490.20   6721.30    252.00     23 o
   4  -4   3  14273.00  11623.60    301.70     23 o
   4   8  -7   5853.00   5685.10    263.50     23 o
   4  12 -10   1287.60   1700.30    185.30     23 o
   5  -9   7   5642.40   4641.40    226.20     23 o
   5  -7   5   4341.50   4949.80    255.00     23 o
   5  -3   2   2937.20   2201.30    253.60     23 o
   5   9  -8   1385.40   1559.30    246.70     23 o
   5  13 -11   1215.60   1161.90    141.30     23 o
   6  -8   6   3917.00   3040.40    207.50     23 o
   6  -6   4   4966.00   5159.30    250.20     23 o
   6  -2   1  20496.00  18240.90    370.50     23 o
   7  -7   5   8259.80   5292.60    230.70     23 o
   7   9  -8   1388.10   5918.90    263.40     23 o
  -9   3  -1   5436.10   5226.10    249.30     24 o
  -7   9  -6   2157.10   2346.90    188.10     24 o
  -6  -8   7  10864.00   8934.20    312.90     24 o
  -6   4  -2   6170.30   6606.90    277.20     24 o
  -6  10  -7    829.24   1415.30    172.20     24 o
  -5 -11   9   3000.40   3226.20    212.40     24 o
  -5  -7   6   7511.70   7478.30    277.50     24 o
  -5   1   0   7050.30   8567.40    381.90     24 o
  -5   5  -3   6539.50   5583.50    257.30     24 o
  -5   9  -6   3702.10   3385.20    213.20     24 o
  -5  11  -7   3095.30   4123.50    208.10     24 o
  -4 -12  10   1497.50   1640.40    178.20     24 o
  -4 -10   8   5823.90   6290.30    235.20     24 o
  -4  -6   5   1742.00   2995.90    254.40     24 o
  -4   6  -4  10072.00  10939.20    284.30     24 o
  -4  10  -7   1462.90   1431.50    175.40     24 o
  -4  12  -8  11958.00   8149.90    255.50     24 o
  -3 -11   9   1933.70   1603.00    185.80     24 o
  -3  -9   7   1630.30   2377.80    241.10     24 o
  -3   7  -5   2003.30   3144.20    226.30     24 o
  -3  11  -8   1085.40   1353.90    169.90     24 o
  -2 -12   9   4791.60   5336.20    242.50     24 o
  -2 -10   8   5833.90   5921.50    228.40     24 o
  -2  -6   5  12893.00  11799.60    317.10     24 o
  -2   6  -4  24463.00  29805.60    361.50     24 o
  -2   8  -6   3949.70   4792.60    231.60     24 o
  -1  -9   7   9062.60  11304.70    268.60     24 o
  -1  -5   4  81538.00  82697.40    512.40     24 o
   0   8  -6  11234.00   9274.20    260.40     24 o
   0  12  -9   4952.70   3335.40    222.20     24 o
   1   5  -4  81389.00  77947.80    511.40     24 o
   1  11  -8   3998.60   2958.10    210.00     24 o
   1  13 -10    451.40    656.20    167.90     24 o
   2 -10   7    600.13   2168.90    209.90     24 o
   2  -8   6   3258.10   3516.10    233.20     24 o
   2  -6   4  24117.00  22540.20    355.30     24 o
   2   8  -6   6092.90   7790.50    269.20     24 o
   2  12  -9   4306.00   4244.30    241.10     24 o
   2  14 -11   1139.20    895.10    165.90     24 o
   3 -11   8    968.06   1144.00    166.40     24 o
   3  -7   5   2024.80   2821.20    229.20     24 o
   3   9  -7    968.81   2127.40    232.50     24 o
   3  11  -9   1882.20   1343.20    183.10     24 o
   3  13 -10    277.75    783.40    184.20     24 o
   4 -10   7   1760.00   1764.90    179.20     24 o
   4  -6   4  10180.00   8848.70    285.00     24 o
   4  -2   1  39895.00  43429.60    459.00     24 o
   4   6  -5   2438.50   3868.40    268.60     24 o
   4  14 -11    406.17    627.00    128.60     24 o
   5  -9   6   2932.80   2316.70    212.00     24 o
   5  -5   3   6465.70   5898.80    256.70     24 o
   5   7  -6   8218.40   7363.70    300.80     24 o
   5  13 -10    193.21    414.50    146.60     24 <
   6  -8   5    957.35   1381.10    194.30     24 o
   6  -6   4   5477.20   5159.30    250.20     24 o
   6  -4   2   5540.40   7101.00    281.60     24 o
   7  -7   4    485.78    731.20    200.00     24 o
   7  -5   3  10010.00   7615.10    292.00     24 o
   7   7  -6   1771.90   2177.90    251.50     24 o
   8  -4   2   3338.90   2380.40    247.50     24 o
  -7   3  -1  25974.00  26768.60    398.80     25 o
  -7   9  -5    828.38    749.30    161.30     25 o
  -6 -10   8   1268.90   1234.50    199.10     25 o
  -6  -6   5   3309.90   5106.30    278.00     25 o
  -6   4  -2   6615.00   6606.90    277.20     25 o
  -6   6  -3   2348.10   2246.00    230.60     25 o
  -6  10  -6    720.42    934.70    157.10     25 o
  -5 -11   8   2194.60   2132.30    205.70     25 o
  -5  -9   7   2704.80   2156.00    230.40     25 o
  -5   7  -4  11944.00   9864.40    278.10     25 o
  -5   9  -5   1289.40   1629.20    196.90     25 o
  -5  11  -7   3013.20   4123.50    208.10     25 o
  -4 -12   9   1287.30   1343.00    191.00     25 o
  -4  -8   6   3762.60   5228.10    264.40     25 o
  -4   4  -2   3979.40   2822.90    245.80     25 o
  -4  10  -6    881.35   1054.10    168.40     25 o
  -4  12  -8   9203.00   8149.90    255.50     25 o
  -4  12  -7   6307.60   7822.80    236.30     25 o
  -3 -11   8   1115.00   1157.00    195.80     25 o
  -3  -7   5  27589.00  30637.10    358.50     25 o
  -3   5  -3   1203.40   2865.30    264.80     25 o
  -3   7  -4   5361.10   4924.50    241.40     25 o
  -3  11  -7    377.55   1046.40    178.10     25 o
  -3  13  -8   1290.90   3171.70    186.90     25 o
  -2 -10   7    583.46   1329.30    203.70     25 o
  -2  -8   6   6716.20   9386.70    266.30     25 o
  -2  -4   3  51873.00  53449.30    497.30     25 o
  -2   6  -4  25734.00  29805.60    361.50     25 o
  -2   8  -5   3588.50   3705.20    223.40     25 o
  -1 -11   8   3891.80   4143.40    209.40     25 o
  -1  -9   6   1563.50   1813.80    211.80     25 o
  -1  -7   5   2378.30   3520.60    249.40     25 o
   0 -12   8   7397.40   7574.80    241.90     25 o
   0 -10   7   6304.10   6531.90    257.10     25 o
   0   6  -4   1675.70   2442.90    256.00     25 o
   0  10  -7   6211.60   5275.50    254.20     25 o
   0  12  -8   8313.60   5809.90    237.40     25 o
   0  14  -9    588.25    727.50    152.00     25 o
   1   7  -5   2274.80   3057.70    248.10     25 o
   1   9  -6   1359.30   1326.50    202.40     25 o
   1  13  -9   1977.40   1687.30    186.60     25 o
   2  -8   5   3473.40   2752.80    226.00     25 o
   2  -6   4  25385.00  22540.20    355.30     25 o
   2   4  -3  48192.00  46853.20    486.70     25 o
   2  12  -8   2474.80   2542.40    207.70     25 o
   2  14 -10   1715.10   1002.00    163.00     25 o
   3 -11   7    818.94   1069.80    172.20     25 o
   3  -9   6   4492.30   3327.10    231.80     25 o
   3  -5   3   1433.70   2920.10    263.40     25 o
   3   7  -5  29417.00  27150.40    362.90     25 o
   3  11  -8    998.70   1021.20    196.90     25 o
   3  13  -9   2689.70   2290.40    183.90     25 o
   4 -10   6    873.06    688.60    168.20     25 o
   4  -8   5   3565.80   3740.10    241.10     25 o
   4  -4   2   3918.50   2474.40    242.10     25 o
   4   8  -6   3925.30   5324.80    268.30     25 o
   4  12  -9   1485.00   1415.20    193.90     25 o
   4  14 -10    304.74    404.20    131.70     25 o
   5  -7   4  11659.00   9055.00    276.40     25 o
   5  -1   0   7511.90   8452.20    366.90     25 o
   5   5  -4   9829.20  10720.20    341.30     25 o
   5   9  -7   2635.80   2728.70    234.50     25 o
   5  13  -9    724.58    960.60    152.60     25 o
   6  -8   5   1806.40   1381.10    194.30     25 o
   6  -6   3   2136.50   2100.20    229.90     25 o
   6  -4   2   6153.50   7101.00    281.60     25 o
   6   6  -5   1286.80   3979.30    270.60     25 o
   7  -7   4    483.61    731.20    200.00     25 o
   7  -3   1  26458.00  23561.80    392.70     25 o
   7   9  -7  10545.00   6430.70    274.30     25 o
   8   6  -5   1548.50   4579.40    299.30     25 o
  -9   3   0    977.30   1110.70    234.20     26 o
  -7   9  -4    909.92    677.70    153.00     26 o
  -6 -10   7   1745.30   1835.60    238.30     26 o
  -6  -8   6  10928.00  11117.40    319.00     26 o
  -6   2   0   8040.30   8359.70    322.00     26 o
  -6   4  -1   1486.70   2338.60    244.80     26 o
  -6  10  -5    723.95    619.60    158.40     26 o
  -5  -7   5    966.59   1765.30    229.50     26 o
  -5  -5   4   9983.80   9973.10    338.20     26 o
  -5   5  -2   7488.10   6348.00    255.00     26 o
  -5   7  -3  11501.00   9593.50    282.00     26 o
  -5   9  -4   2476.20   1547.40    220.30     26 o
  -5  11  -5    831.14   1354.70    179.60     26 o
  -4 -12   8   2404.10   2793.70    195.90     26 o
  -4 -10   7    947.48    994.60    195.40     26 o
  -4   6  -3  10244.00  10248.50    296.30     26 o
  -4  10  -5    428.44    580.20    159.80     26 o
  -4  12  -6    861.00   3616.30    181.60     26 o
  -3 -13   8    337.43    389.70    157.70     26 <
  -3 -11   7   5768.90   6018.90    231.80     26 o
  -3  -9   6   4876.00   3580.80    245.50     26 o
  -3  -7   5  27846.00  30637.10    358.50     26 o
  -3  11  -6   3997.90   3260.90    198.20     26 o
  -3  13  -7    500.06    937.10    152.90     26 o
  -2 -12   8   2697.50   3651.30    211.40     26 o
  -2  -8   5  25379.00  24729.70    325.00     26 o
  -2  -6   4  39998.00  48421.10    438.70     26 o
  -2   4  -2  39710.00  40737.90    440.60     26 o
  -2   6  -3  11818.00  13411.60    316.20     26 o
  -2   8  -4   2693.50   2225.00    214.70     26 o
  -1 -11   7   1277.90   1280.10    204.80     26 o
  -1  -3   2  23672.00  29759.10    550.80     26 o
   0 -12   7   1975.70   2457.50    212.40     26 o
   0 -10   6   9001.20   9729.30    261.30     26 o
   0   8  -5   8720.90   7647.40    253.70     26 o
   0  12  -7   1546.10   2537.30    212.90     26 o
   0  14  -8   1076.80    661.50    153.50     26 o
   1   3  -2  25994.00  28020.00    553.60     26 o
   1   5  -3   9854.00   9092.40    343.30     26 o
   1  11  -7   1172.90    994.90    196.40     26 o
   1  13  -8   3249.70   1914.30    200.10     26 o
   2  -6   3  11802.00  10274.30    311.30     26 o
   2  -4   2  38019.00  33596.80    434.50     26 o
   2   6  -4  38813.00  42810.60    434.40     26 o
   2   8  -5  23558.00  20053.20    319.40     26 o
   2  14  -9   1614.70    979.70    158.10     26 o
   3 -11   6   3604.10   2573.50    187.00     26 o
   3  -9   5   4003.40   3369.10    219.00     26 o
   3   9  -6   4540.70   3107.70    244.10     26 o
   3  11  -7   5475.60   4472.00    228.80     26 o
   3  13  -8    539.09    772.90    167.40     26 o
   4 -10   5    326.68    512.10    156.30     26 o
   4  -8   4  14221.00  11652.30    280.00     26 o
   4  -6   3  10527.00   9444.60    296.60     26 o
   4  12  -8   2468.90   2804.60    199.40     26 o
   4  14  -9    235.87    343.90    121.10     26 <
   5  -7   3  11134.00   9126.50    286.30     26 o
   5  -5   2   6516.20   5794.60    253.80     26 o
   5   5  -4   8554.90  10720.20    341.30     26 o
   5   7  -5   1320.60   2131.20    244.40     26 o
   5   9  -6   5279.00   8591.30    280.20     26 o
   5  13  -9    623.77    960.60    152.60     26 o
   6  -8   4   2108.50   2165.20    203.10     26 o
   6  -2   0   7826.30   7587.70    317.90     26 o
   7  -7   3    933.20    913.90    177.90     26 o
   8  -4   1   5767.80   2898.30    260.80     26 o
   8   6  -5   1206.60   4579.40    299.30     26 o
  -7   1   1  22695.00  29434.60    437.70     27 o
  -7   3   0   2264.80   6332.80    367.40     27 o
  -7   5  -1  10602.00   9378.30    293.00     27 o
  -7   9  -3    627.99    835.70    165.00     27 o
  -6   4  -1   2330.00   2338.60    244.80     27 o
  -6   6  -2   5052.40   4372.70    232.20     27 o
  -6  10  -4   1369.10   1230.70    171.30     27 o
  -6  12  -5   1347.20   4328.40    195.20     27 o
  -5 -11   7   1253.70   1419.20    195.70     27 o
  -5  -9   6   5597.10   5337.30    276.90     27 o
  -5  11  -5    981.22   1354.70    179.60     27 o
  -4 -12   7   1100.60   1060.80    200.90     27 o
  -4 -10   6   1668.90   1343.70    192.40     27 o
  -4  -8   5  24521.00  22024.10    324.50     27 o
  -4   6  -2  21935.00  29011.20    369.00     27 o
  -4  10  -4   1041.90   1102.80    176.10     27 o
  -4  12  -5    677.05    742.40    182.90     27 o
  -3 -13   7   1275.30    494.70    142.90     27 o
  -3 -11   6   4220.70   4312.60    233.00     27 o
  -3  -9   5  10991.00  12354.00    278.50     27 o
  -3   3  -1  46361.00  48327.10    489.60     27 o
  -3   5  -2  33942.00  36736.80    409.00     27 o
  -3   7  -3  12922.00  14173.20    287.10     27 o
  -3  11  -5    688.60   2727.50    187.90     27 o
  -3  13  -6    592.91    763.50    143.60     27 o
  -2 -12   7    594.23    938.90    192.20     27 o
  -2   8  -4   2941.90   2225.00    214.70     27 o
  -1 -11   6   7387.30   8255.10    233.70     27 o
  -1  -9   5   7785.80  10670.10    260.50     27 o
  -1  -7   4   1997.00   1900.50    237.80     27 o
   0 -12   6   3463.00   4542.60    215.30     27 o
   0 -10   5   2071.40   2686.10    230.90     27 o
   0   6  -3  12243.00   7220.20    305.30     27 o
   0   8  -4  10891.00   9889.20    271.50     27 o
   0  12  -6   3465.50   2792.80    207.40     27 o
   0  14  -7   2743.60   1337.20    166.90     27 o
   1   7  -4   1634.10   1611.30    230.90     27 o
   1   9  -5   8466.50   8055.20    250.70     27 o
   1  11  -6   8728.50   6033.50    230.00     27 o
   1  13  -7   4651.70   3654.50    207.20     27 o
   2 -10   5   1855.80   1874.90    213.60     27 o
   2  -8   4   3131.60   1875.10    215.30     27 o
   2  14  -8    348.66    493.30    143.00     27 o
   3 -11   5    860.19    900.00    174.10     27 o
   3  -9   4   1778.80   3160.40    223.50     27 o
   3  -7   3  12411.00  10990.10    289.20     27 o
   3  -5   2  32708.00  32212.90    402.60     27 o
   3  -3   1  48498.00  45517.10    473.30     27 o
   3   7  -4  12888.00  12866.60    307.10     27 o
   3   9  -5  10998.00   9739.00    271.80     27 o
   3  11  -6   4616.90   4019.40    231.70     27 o
   3  13  -7   1490.50    760.60    152.90     27 o
   3  15  -8   1351.00   1521.40    164.00     27 o
   4   6  -4  13881.00  15452.40    327.50     27 o
   4   8  -5  22527.00  19166.90    327.10     27 o
   4  10  -6    934.53   1543.80    199.80     27 o
   4  12  -7   1095.70   1742.10    205.40     27 o
   4  14  -8    181.33    267.00    118.70     27 <
   5  -9   4   2623.20   4554.60    231.60     27 o
   5  13  -8    748.25    941.40    164.90     27 o
   6  -8   3   7163.70   5566.30    229.30     27 o
   6  -6   2   5330.40   3865.40    230.80     27 o
   6  -4   1   2581.30   2503.50    240.20     27 o
   7  -7   2    800.88    813.40    178.80     27 o
   7  -5   1   9769.80   7748.20    286.30     27 o
   7   7  -5   1656.80   1919.40    242.90     27 o
   7   9  -6   1647.50   2023.00    248.50     27 o
  -9   3   1   1252.20   1716.40    212.10     28 o
  -7   9  -2   1223.40   1090.60    180.10     28 o
  -6 -10   6  12716.00   8098.50    270.40     28 o
  -6  -8   5   4389.50   5796.10    308.40     28 o
  -6   6  -1   1395.60   1563.40    215.90     28 o
  -6  10  -3   1070.80   1125.50    188.80     28 o
  -6  12  -4   3148.70   1897.10    184.10     28 o
  -5 -11   6   1307.30   1481.80    188.70     28 o
  -5  -9   5  14411.00  15149.10    321.20     28 o
  -5   3   0   4185.50   4246.30    279.80     28 o
  -5   5  -1   3517.90   2883.10    246.90     28 o
  -5   7  -2  12373.00  11293.60    303.40     28 o
  -5   9  -3  14531.00  10790.80    272.10     28 o
  -5  11  -4   2934.50   2060.70    192.50     28 o
  -4 -12   6   5505.80   5946.70    220.00     28 o
  -4  12  -4   9291.70   4351.10    232.30     28 o
  -3 -13   7    872.58    494.70    142.90     28 o
  -3 -11   6   3917.90   4312.60    233.00     28 o
  -3  -9   5  11071.00  12354.00    278.50     28 o
  -3  -7   4  13341.00  14635.60    306.20     28 o
  -3  -5   3  49734.00  61780.20    494.70     28 o
  -3  11  -4   2085.10   1752.10    190.90     28 o
  -3  13  -5    199.59    422.30    149.00     28 <
  -2 -12   6   2755.10   5057.30    221.00     28 o
  -2 -10   5   5553.70   6493.30    260.10     28 o
  -2  -8   4   2885.30   2417.50    227.70     28 o
  -2  -6   3  14655.00  16553.70    367.90     28 o
  -2   6  -2  55821.00  60766.80    443.30     28 o
  -2   8  -3   2981.40   3652.40    235.30     28 o
  -1 -11   5   1620.80   1112.10    195.70     28 o
  -1  -9   4   2696.10   3573.20    229.90     28 o
   0 -12   5   3086.40   2970.30    205.30     28 o
   0  12  -5   3639.60   2883.80    200.80     28 o
   0  14  -6    908.75   1372.30    162.60     28 o
   1   9  -4   2409.90   2802.30    221.90     28 o
   1  11  -5   1652.20   1677.30    192.60     28 o
   1  13  -6    587.70   1525.30    171.30     28 o
   2 -10   4   3293.50   3280.30    220.60     28 o
   2  -8   3   3005.80   3054.70    235.20     28 o
   2  -6   2  56296.00  55737.00    441.00     28 o
   2   6  -3  14660.00  15212.10    365.60     28 o
   2   8  -4   3125.90   2306.30    228.30     28 o
   2  12  -6   2635.00   2778.40    206.80     28 o
   2  14  -7    799.69    684.60    145.40     28 o
   3 -11   4   1934.70   2292.90    191.20     28 o
   3  -9   3  18511.00  16096.70    296.90     28 o
   3   5  -3  46743.00  57535.40    487.70     28 o
   3   7  -4  12899.00  12866.60    307.10     28 o
   3  13  -6    738.38    654.60    163.20     28 o
   3  15  -7   1009.10    982.00    158.60     28 o
   4  -8   3   4183.80   4537.30    259.90     28 o
   4  -6   2  22790.00  24708.30    361.50     28 o
   4  -4   1   6566.40   6521.10    293.70     28 o
   4  -2   0  47798.00  57110.90    487.70     28 o
   4  12  -6   5972.20   6082.70    222.70     28 o
   4  14  -7    204.07    322.70    122.20     28 <
   5  -9   3  14490.00  10955.30    278.60     28 o
   5  -7   2  12106.00  12161.90    304.80     28 o
   5  -5   1   3227.30   4402.20    249.00     28 o
   5   9  -5  16862.00  14101.60    317.80     28 o
   5  13  -7   1120.40   1070.60    157.90     28 o
   6  -8   2   2831.70   2155.20    207.70     28 o
   6   6  -4   2989.40   5006.80    293.50     28 o
   8  -4   0   8710.40   3699.50    265.80     28 o
   8  -2  -1   4985.80   2697.60    283.90     28 o
  -9   1   2    851.13   2402.30    267.80     29 o
  -9   3   1    961.33   1716.40    212.10     29 o
  -8   8  -1   1128.50   1081.40    167.70     29 o
  -7   5   0   2620.40   2654.70    268.20     29 o
  -7   7  -1   1753.30   1395.40    188.30     29 o
  -7   9  -2   1155.20   1090.60    180.10     29 o
  -6  -6   4   2598.60   3832.00    296.80     29 o
  -6   4   0   5660.30   4627.40    267.30     29 o
  -6   6  -1   1343.60   1563.40    215.90     29 o
  -6  10  -2   5601.30   2968.80    204.90     29 o
  -6  12  -3   1267.40   2817.00    166.70     29 o
  -5  -9   5  16574.00  15149.10    321.20     29 o
  -5  -7   4   3351.00   3138.70    251.30     29 o
  -5   3   0   4539.50   4246.30    279.80     29 o
  -5   9  -2   3805.80   5051.00    236.60     29 o
  -5  11  -3   2054.20   2575.90    197.90     29 o
  -4 -12   6   5612.30   5946.70    220.00     29 o
  -4 -10   5   2313.00   1797.40    232.10     29 o
  -4  -8   4   5284.20   5633.30    259.70     29 o
  -4  10  -3    934.51   1100.20    193.80     29 o
  -4  12  -4  10036.00   4351.10    232.30     29 o
  -3 -13   6    693.99    848.20    159.70     29 o
  -3 -11   5   3392.70   4608.90    231.20     29 o
  -3   5  -1   3233.90   4076.90    285.20     29 o
  -3   7  -2    840.78    861.20    204.80     29 o
  -3  13  -4   1817.30    986.00    185.50     29 o
  -2 -12   5   7383.00   8093.20    261.30     29 o
  -2  -6   3  15248.00  16553.70    367.90     29 o
  -2  -4   2  16061.00  15616.30    411.00     29 o
  -2   4  -1  33729.00  32471.10    427.60     29 o
  -2   6  -2  55715.00  60766.80    443.30     29 o
  -1  -9   4   2719.00   3573.20    229.90     29 o
  -1  -7   3  28446.00  34774.50    373.40     29 o
   0 -12   5   3580.90   2970.30    205.30     29 o
   0 -10   4   8081.20  10147.90    260.60     29 o
   0   8  -3  15228.00  15166.00    300.70     29 o
   0  12  -5   3393.50   2883.80    200.80     29 o
   0  14  -5    705.98    844.60    149.10     29 o
   1  -3   1 175860.00 187719.00    746.40     29 o
   1   7  -3  29297.00  31324.80    368.30     29 o
   1   9  -4   2590.70   2802.30    221.90     29 o
   1  13  -5    544.28    588.40    158.30     29 o
   2  -6   2  55613.00  55737.00    441.00     29 o
   2  -4   1  32907.00  29141.60    418.40     29 o
   2   4  -2  14565.00  14373.40    403.50     29 o
   2   6  -3  13785.00  15212.10    365.60     29 o
   2  12  -5   7766.40   5085.10    247.20     29 o
   2  14  -6    505.68    571.30    158.60     29 o
   3 -11   4   2022.30   2292.90    191.20     29 o
   3  -9   3  19252.00  16096.70    296.90     29 o
   3  -7   2    910.69   1269.40    209.00     29 o
   3   9  -4   6454.00   7719.30    268.80     29 o
   3  11  -5   2934.00   3956.00    230.90     29 o
   3  13  -6    656.88    654.60    163.20     29 o
   3  15  -7    941.53    982.00    158.60     29 o
   3  15  -6   1871.50   1223.40    160.40     29 o
   4 -10   3   1129.50   2198.10    195.60     29 o
   4  -8   2  21652.00  16554.80    305.10     29 o
   4   8  -4   5559.80   5098.60    259.50     29 o
   4  10  -5   2202.10   3438.70    227.40     29 o
   4  12  -6   5208.20   6082.70    222.70     29 o
   4  14  -6    776.47    744.00    141.00     29 o
   5 -11   3   2097.40   3131.60    197.10     29 o
   5  -9   2   3998.80   2886.50    238.00     29 o
   5  -3   0   4377.50   4389.30    273.50     29 o
   5   7  -4   2978.80   3599.50    257.40     29 o
   5  13  -6    279.88    472.60    150.00     29 o
   6  -8   2   2678.60   2155.20    207.70     29 o
   6  -6   1   1364.00   1478.60    211.90     29 o
   6  -4   0   4163.70   5106.40    267.60     29 o
   7  -7   1   1362.10   1141.10    177.20     29 o
   7  -5   0   2288.00   2993.10    266.20     29 o
   7   9  -5   1358.20   2011.70    223.50     29 o
  -7  -9   5   1643.50   1596.00    220.90     30 o
  -7   3   1  30335.00  29506.80    414.80     30 o
  -7   7   0   1023.10   1053.80    193.80     30 o
  -7   9  -1   3307.10   1886.80    186.00     30 o
  -6 -10   5   3262.40   4712.60    244.50     30 o
  -6  -8   4  16347.00  14441.70    342.70     30 o
  -6   2   1   4919.30   4496.90    293.90     30 o
  -6   6   0   4810.60   4272.60    249.50     30 o
  -6  12  -2    708.81    902.00    147.00     30 o
  -5 -11   5    847.08   1570.90    204.80     30 o
  -5  -9   4   2923.70   5883.90    306.60     30 o
  -5  -5   3  25835.00  31503.40    417.70     30 o
  -5   5   0  22830.00  22700.20    344.10     30 o
  -5   7  -1  23723.00  21587.10    324.90     30 o
  -5  11  -2   5057.60   3132.20    202.20     30 o
  -4 -12   5   1080.40   1569.40    216.80     30 o
  -4 -10   4  11930.00  15590.50    293.40     30 o
  -4  -6   3   9293.80   9039.00    304.80     30 o
  -4   4   0  28919.00  32182.90    389.90     30 o
  -4   6  -1   1159.60   2828.30    259.60     30 o
  -4  10  -2   3895.20   3358.50    210.00     30 o
  -4  12  -3   4204.60   8263.20    228.40     30 o
  -3 -13   5   2196.30   2316.80    188.30     30 o
  -3 -11   4   2863.60   3769.10    245.30     30 o
  -3  -9   4   6443.90   9070.50    273.90     30 o
  -3  -7   3  10399.00  11533.40    288.90     30 o
  -3  11  -3   1931.50   1949.50    194.50     30 o
  -3  13  -3   7024.80   4359.70    217.70     30 o
  -2 -12   4  11374.00  12650.20    275.40     30 o
  -2 -10   4  18282.00  23533.90    316.60     30 o
  -2  -8   3  13912.00  14106.10    289.70     30 o
  -2   8  -2   2844.90   2189.60    217.60     30 o
  -1 -11   4   1243.30    938.00    184.50     30 o
  -1  -9   3   5323.90   7255.10    253.70     30 o
  -1  -5   2  32505.00  34480.50    413.00     30 o
   0 -12   4    990.86    980.20    181.70     30 o
   0 -10   3   1229.90   2190.10    215.60     30 o
   0   6  -2  35834.00  36256.10    411.60     30 o
   0  12  -4   1012.20   1055.20    175.50     30 o
   0  14  -4    379.82    624.80    140.40     30 o
   1   5  -2  34594.00  32388.10    414.50     30 o
   1   9  -3   5059.70   5531.50    244.00     30 o
   1  11  -4   1042.40    650.40    180.60     30 o
   1  13  -4   1118.60    908.00    195.50     30 o
   2 -12   3   4881.10   3325.50    227.20     30 o
   2 -10   3    651.49   4021.40    217.20     30 o
   2  -8   2   2393.50   1909.90    216.10     30 o
   2   8  -3  13522.00  12035.40    284.20     30 o
   2  12  -4  11588.00   7995.70    271.80     30 o
   2  14  -5   2507.00   1374.10    178.40     30 o
   3 -11   3   1730.10   1768.30    191.70     30 o
   3  -9   2   1493.60   1314.30    202.90     30 o
   3  -5   1   3619.60   3648.90    278.80     30 o
   3   7  -3  10056.00  10682.80    290.20     30 o
   3  13  -5   2448.50   1937.20    191.20     30 o
   3  15  -5   1008.50    820.50    158.40     30 o
   4 -10   2   4073.30   3511.90    210.50     30 o
   4  -6   1   1775.50   2838.40    255.40     30 o
   4   6  -3   9073.70   8374.10    306.00     30 o
   4  10  -4  13911.00  12676.00    284.70     30 o
   4  12  -5    753.32   1915.10    220.20     30 o
   4  14  -5    553.41    570.60    151.10     30 o
   5 -11   2   5012.10   2948.80    197.30     30 o
   5  -7   1  24510.00  18925.80    324.40     30 o
   5  -1  -1  27270.00  31112.80    445.60     30 o
   5   9  -4   2919.50   7192.40    300.40     30 o
   5  13  -5    643.27    890.30    158.30     30 o
   6  -8   1    763.26    715.70    177.20     30 o
   7  -5   0   2048.40   2993.10    266.20     30 o
   7  -3  -1  28303.00  20819.60    403.10     30 o
   7   7  -4   3215.20   2226.80    249.80     30 o
   8  -4  -1   3231.50   4110.90    264.50     30 o
   8   6  -4  11970.00   5846.00    334.80     30 o
  -9   3   2   1384.00   3821.00    253.30     31 o
  -7   5   1  17265.00  13378.90    306.80     31 o
  -7   9   0    908.34   1670.80    180.90     31 o
  -6 -10   4   1811.60   1636.80    201.10     31 o
  -6   4   1  13176.00  13780.30    311.50     31 o
  -6  10  -1   1714.10   2951.60    190.20     31 o
  -6  12  -1    627.49    701.60    141.70     31 o
  -5 -11   4   4422.40   3154.70    229.10     31 o
  -5  -7   3  13731.00  13231.20    311.70     31 o
  -5   7   0   2179.00   3490.80    249.90     31 o
  -5   9  -1   1189.20   1905.70    202.80     31 o
  -5  11  -1    598.73   2891.30    176.70     31 o
  -4 -12   4   8056.60   6985.30    240.10     31 o
  -4  -8   3   6746.70   6087.70    273.50     31 o
  -4  10  -1    805.99   2279.60    187.80     31 o
  -4  12  -2   5092.70   3888.10    203.10     31 o
  -3 -13   4   2114.80   1304.90    184.50     31 o
  -3  -9   3  24975.00  29503.10    347.50     31 o
  -3  -5   2  41725.00  52841.00    476.80     31 o
  -3   7  -1   9573.10   9820.10    265.10     31 o
  -3  11  -2   2107.10   2152.50    186.80     31 o
  -3  13  -2    373.89   5134.10    185.40     31 o
  -2 -10   3   3808.60   5105.90    263.80     31 o
  -2  -6   2  30480.00  39966.70    430.70     31 o
  -2   6  -1  16898.00  18551.50    341.80     31 o
  -1 -11   3   4001.70   5227.40    232.80     31 o
  -1  -7   2  22851.00  24865.20    360.90     31 o
  -1  -3   1 171790.00 146314.00    749.20     31 o
   0 -12   3   2092.80   2288.70    193.00     31 o
   0   8  -2  19581.00  19533.90    309.60     31 o
   0  12  -3   1993.80   1218.50    189.30     31 o
   0  14  -3    734.86    517.00    148.40     31 o
   1   3  -1 166300.00 153041.00    748.90     31 o
   1   7  -2  23507.00  21622.90    348.70     31 o
   1  11  -3   3997.40   2593.80    227.50     31 o
   1  13  -3  10923.00   5406.30    241.00     31 o
   2 -12   2    863.21   1884.90    194.10     31 o
   2 -10   2  16716.00  13140.20    286.90     31 o
   2  -6   1  16834.00  16480.70    337.10     31 o
   2   6  -2  29810.00  34875.50    422.10     31 o
   2  12  -3   2740.50   4764.50    260.60     31 o
   2  14  -4   2479.40   1771.00    183.30     31 o
   3 -11   2   2415.20   1549.00    184.90     31 o
   3  -9   1   3232.10   3701.10    220.90     31 o
   3  -7   1   9753.60   7559.80    260.30     31 o
   3   5  -2  44143.00  46252.30    462.20     31 o
   3   9  -3  23935.00  23265.40    337.20     31 o
   3  13  -4   2135.60   1832.30    198.70     31 o
   3  15  -4   1504.10    931.10    162.00     31 o
   4 -10   1    864.23   1143.50    185.00     31 o
   4  -8   1   2429.80   4798.30    240.20     31 o
   4  -4   0  31091.00  33204.30    382.30     31 o
   4   8  -3   7770.80   8250.60    289.70     31 o
   4  12  -4   7754.90   6646.80    239.90     31 o
   4  14  -4    378.86    558.70    143.00     31 o
   5 -11   1   1118.40   1153.80    171.40     31 o
   5  -9   1   1538.50   2128.80    203.60     31 o
   5  -5   0  24064.00  24015.10    341.10     31 o
   5   7  -3  15655.00  13860.50    323.10     31 o
   6  -8   0   1164.50    862.80    173.70     31 o
   6  -6   0   5281.60   4879.80    246.60     31 o
   6   6  -3  15477.00  16391.20    376.50     31 o
   7  -7   0   1433.70   1362.70    190.10     31 o
   7   9  -4   6567.90   3945.50    240.70     31 o
  -7  -9   4   2641.20   2110.00    219.00     32 o
  -7   7   1   5129.10   2857.80    207.70     32 o
  -7   9   1   2971.30   1491.90    188.30     32 o
  -6 -10   4   1036.70   1636.80    201.10     32 o
  -6  -6   3  17909.00  15318.60    373.70     32 o
  -6   6   1   7114.50   5320.40    277.30     32 o
  -6  10   0   1650.40   1566.50    172.50     32 o
  -6  12   0    535.71    553.20    146.60     32 o
  -5  -9   3  20709.00  17425.60    355.70     32 o
  -5  -7   3  12693.00  13231.20    311.70     32 o
  -5   3   1  32651.00  38377.30    420.20     32 o
  -5   5   1  22973.00  22850.40    341.10     32 o
  -5   9   0   3646.80   2906.10    217.20     32 o
  -5  11   0   1645.60   1008.60    174.10     32 o
  -4 -10   3   1750.70   2453.90    258.10     32 o
  -4  -4   2  44644.00  56196.90    502.70     32 o
  -4   2   1  50593.00  63585.10    531.50     32 o
  -4   8   0  20562.00  18870.20    300.10     32 o
  -4  10   0   1664.20   1845.00    187.30     32 o
  -4  12  -1   1083.80   2906.90    180.10     32 o
  -3 -13   3   1674.90   1544.90    179.00     32 o
  -3 -11   3   8514.20   9802.00    263.60     32 o
  -3   5   0   3760.60   3265.60    276.80     32 o
  -3   7   0   3854.80   3214.20    236.80     32 o
  -3  11  -1    819.13   1228.30    166.30     32 o
  -3  13  -1   2186.00   1497.00    172.10     32 o
  -2 -12   3   2584.20   5324.80    267.20     32 o
  -2  -8   2   8855.90   9405.80    271.30     32 o
  -2   4   0  44605.00  44691.20    454.90     32 o
  -2   8  -1   3741.40   4499.50    233.70     32 o
  -1 -11   2   8654.40   7770.20    254.90     32 o
  -1  -9   2  11134.00  10778.70    277.40     32 o
   0 -12   2   2847.90   5209.70    226.90     32 o
   0 -10   2  14812.00  15027.60    281.70     32 o
   0   6  -1  34418.00  37608.40    423.90     32 o
   0  12  -2   2812.20   2114.50    214.80     32 o
   0  14  -2   1167.50    786.60    161.20     32 o
   1   9  -2  10816.00   8588.00    262.10     32 o
   1  11  -2  10000.00   6356.20    248.90     32 o
   2 -10   1   4309.70   5902.50    250.70     32 o
   2  -8   1   3364.40   3420.50    232.40     32 o
   2  -4   0  45877.00  40187.60    443.00     32 o
   2   8  -2   8616.70   7507.00    268.20     32 o
   2  12  -3   2522.30   4764.50    260.60     32 o
   2  14  -3   1057.40   1479.40    168.70     32 o
   3 -11   1    755.88    631.10    164.30     32 o
   3  -9   1   3502.20   3701.10    220.90     32 o
   3  -5   0   5262.30   3203.50    269.50     32 o
   3   7  -2   4170.90   2900.60    250.40     32 o
   3  13  -3   2141.20   1419.90    182.70     32 o
   3  15  -4   1401.00    931.10    162.00     32 o
   3  15  -3    466.41   1297.00    160.50     32 o
   4  -8   0  20890.00  16734.70    303.10     32 o
   4  -6   0  17499.00  17618.00    316.60     32 o
   4   4  -2  43743.00  56510.20    498.80     32 o
   4  10  -3   1563.50   3501.00    252.10     32 o
   4  12  -3   3749.50   3746.50    236.50     32 o
   4  14  -4    872.38    558.70    143.00     32 o
   5 -11   0   1706.30   1786.50    175.50     32 o
   5  -9   0   3060.00   3759.00    219.70     32 o
   5  -3  -1  38408.00  38393.00    409.50     32 o
   5   9  -3  24072.00  21234.90    362.20     32 o
   5  13  -4   1058.00    812.10    162.20     32 o
   6  -6  -1   6052.20   4605.20    271.60     32 o
   6  -4  -1  12588.00  13075.80    308.50     32 o
   6   6  -3  16762.00  16391.20    376.50     32 o
   7  -7  -1   4764.60   3364.10    205.50     32 o
   7   9  -4   2067.50   3945.50    240.70     32 o
   8  -4  -2   1795.40   2298.50    236.90     32 o
  -7  -9   3   1610.80   2361.40    208.50     33 o
  -7   3   2   4774.90   7146.80    315.10     33 o
  -7   9   1   3396.40   1491.90    188.30     33 o
  -6 -10   3    769.49    835.50    188.30     33 o
  -6   6   1   4838.40   5320.40    277.30     33 o
  -6  10   1   1432.30   1218.50    171.00     33 o
  -6  12   1   1578.80    788.60    173.50     33 o
  -5 -11   3   2903.10   2281.10    222.10     33 o
  -5  -5   2  11128.00  11834.50    369.00     33 o
  -5   5   1  26967.00  22850.40    341.10     33 o
  -5   7   1  10423.00   9085.70    274.70     33 o
  -5   9   1   5153.10   3962.70    234.80     33 o
  -5  13   0    346.55   2102.20    166.60     33 o
  -4 -10   2  11499.00  12005.00    276.10     33 o
  -4  -8   2  14196.00  14804.20    300.30     33 o
  -4  -6   2  35771.00  37605.40    408.70     33 o
  -4   2   1  56782.00  63585.10    531.50     33 o
  -4   4   1   3511.40   4409.20    292.40     33 o
  -4  10   0   1767.90   1845.00    187.30     33 o
  -4  12   0   1681.20   1147.10    179.30     33 o
  -3 -13   2    974.92   2865.70    194.60     33 o
  -3 -11   2   2536.70   2134.00    236.80     33 o
  -3  -9   2   5222.70   7082.30    281.80     33 o
  -3   7   0   2615.00   3214.20    236.80     33 o
  -3  11   0    426.76    807.10    176.40     33 o
  -3  13   0    591.97   1435.80    175.80     33 o
  -2 -12   2  16453.00  16562.80    299.90     33 o
  -2 -10   2   4464.10   5626.20    241.70     33 o
  -2  -4   1  38218.00  41462.00    472.20     33 o
  -2   6   0  56372.00  58687.00    449.20     33 o
  -2   8   0   8550.00   7649.50    256.10     33 o
  -1 -13   2    502.93   3448.00    232.30     33 o
  -1  -9   1  20164.00  23186.50    320.70     33 o
  -1  -7   1  43646.00  65107.80    454.50     33 o
   0 -12   1   7934.20  10024.60    258.90     33 o
   0 -10   1   3789.00   5734.30    240.30     33 o
   0   8  -1   8645.90   7529.60    273.20     33 o
   0  12  -1   8244.30   4980.60    246.90     33 o
   0  14  -1   1508.60   1291.20    171.50     33 o
   1  -3   0  71895.00  60499.20    580.10     33 o
   1   7  -1  43551.00  59024.60    446.90     33 o
   1   9  -1  19127.00  18019.50    305.30     33 o
   1  13  -2    355.89   3323.30    224.20     33 o
   1  15  -2    931.19    628.80    147.50     33 o
   2 -12   1   4086.50   2819.90    201.90     33 o
   2  -8   0   7632.40   6486.60    258.60     33 o
   2  -6   0  56625.00  54347.70    442.20     33 o
   2   4  -1  41414.00  39918.10    465.70     33 o
   2  12  -2  19320.00   9049.90    291.90     33 o
   2  14  -2   1458.30    871.50    162.20     33 o
   3 -11   0    539.41   1840.00    178.10     33 o
   3  -9   0   2755.40   4830.80    236.00     33 o
   3  -7   0   2579.00   2653.70    232.30     33 o
   3   9  -2   4537.20   6544.10    275.80     33 o
   3  13  -2   1079.50    771.90    183.80     33 o
   3  15  -2   2470.80    871.50    173.20     33 o
   4 -10   0   1904.80   1672.00    186.70     33 o
   4  -2  -1  53447.00  65236.80    513.00     33 o
   4   8  -2  13882.00  13304.30    300.60     33 o
   4  10  -2  12081.00   7886.80    273.40     33 o
   4  12  -2   3484.50   1337.60    225.40     33 o
   4  14  -3    256.96    402.50    147.40     33 <
   5 -11   0   1166.90   1786.50    175.50     33 o
   5  -7  -1   9709.90   9043.40    274.00     33 o
   5  -5  -1  26981.00  21498.00    339.20     33 o
   5   5  -2  10590.00  10100.10    366.30     33 o
   5   7  -2   8471.10   7953.20    306.60     33 o
   5  13  -3    964.77    518.70    151.20     33 o
   6 -10  -1   1714.40   1361.40    170.10     33 o
   6  -8  -1   4358.10   3997.40    214.30     33 o
   6  -6  -1   5729.70   4605.20    271.60     33 o
   7   9  -3   1199.80    775.60    237.40     33 o
   8  -4  -2   2069.00   2298.50    236.90     33 o
   8   6  -3   3867.60   1243.70    306.20     33 o
  -9   3   3  13273.00   5326.20    304.90     34 o
  -7  -9   3    747.98   2361.40    208.50     34 o
  -7   7   2    658.69   2152.30    189.80     34 o
  -7   9   2   2586.80   2762.20    188.40     34 o
  -6   2   2  16056.00  17003.60    373.00     34 o
  -6   4   2   1588.30   1660.40    233.80     34 o
  -6   6   2  11298.00  14734.60    304.60     34 o
  -6  10   2   1978.30   2223.80    175.90     34 o
  -6  12   2   6187.40   4750.90    203.70     34 o
  -5 -11   2   2562.40   3235.00    213.70     34 o
  -5  -9   2  10726.00  17392.00    320.80     34 o
  -5  -7   2   9151.90   9482.90    298.20     34 o
  -5  -5   2  11038.00  11834.50    369.00     34 o
  -5  11   1   2176.60   1617.80    186.90     34 o
  -5  13   1   2216.80    973.40    160.60     34 o
  -4 -12   2   3829.80   4497.40    223.20     34 o
  -4 -10   2  10306.00  12005.00    276.10     34 o
  -4  -8   2  11093.00  14804.20    300.30     34 o
  -4   6   1  13730.00  12947.40    301.70     34 o
  -4   8   1   1153.10   4078.80    223.20     34 o
  -4  10   1   1116.00   1996.40    196.50     34 o
  -4  12   1   3905.80   3490.80    201.30     34 o
  -3 -13   2   1326.10   2865.70    194.60     34 o
  -3   3   1 163080.00 200977.00    740.80     34 o
  -3   5   1  22455.00  20436.00    363.50     34 o
  -3   7   1   8070.80   7621.90    261.80     34 o
  -3  11   1   6286.70   5605.20    216.70     34 o
  -3  13   1   4714.40   3447.40    190.70     34 o
  -2 -12   1  10661.00  10046.60    283.50     34 o
  -2 -10   1    923.77   2850.80    231.30     34 o
  -2  -8   1   2547.60   2702.90    238.80     34 o
  -2  -6   1  39895.00  41477.50    424.70     34 o
  -1 -13   1  10686.00  10717.70    252.20     34 o
  -1 -11   1   1874.30   2758.10    225.10     34 o
  -1  -9   1  18531.00  23186.50    320.70     34 o
   0  14  -1   1944.40   1291.20    171.50     34 o
   1   9  -1  18122.00  18019.50    305.30     34 o
   1  11  -1   1944.60   3183.50    218.40     34 o
   1  13  -1  11874.00   5202.50    248.70     34 o
   1  15  -1    444.79    894.10    152.80     34 o
   2 -12   0   3513.60   4420.90    221.50     34 o
   2 -10   0  15689.00  13698.00    293.10     34 o
   2   6  -1  40878.00  40302.50    422.40     34 o
   2   8  -1   2316.20   2416.30    239.10     34 o
   2  12  -1  10423.00  11139.80    281.40     34 o
   2  14  -1   1077.80    941.70    150.80     34 o
   3  -7  -1   7808.00   6683.80    258.80     34 o
   3  -5  -1  21822.00  18760.60    354.80     34 o
   3  -3  -1 152750.00 205885.00    713.70     34 o
   3  15  -2   2593.90    871.50    173.20     34 o
   4 -10  -1    940.90   1605.90    199.10     34 o
   4  -8  -1    881.44    910.30    217.50     34 o
   4  -6  -1  13161.00  12761.20    300.40     34 o
   4  10  -2  10569.00   7886.80    273.40     34 o
   4  12  -2   3960.00   1337.60    225.40     34 o
   4  14  -2    566.05    601.00    157.40     34 o
   5 -11  -1   2708.30   1840.80    186.50     34 o
   5  -9  -1   5557.00   4510.10    236.40     34 o
   5   7  -2  10184.00   7953.20    306.60     34 o
   5   9  -2  12633.00   8731.70    327.50     34 o
   5  13  -2    747.94    316.40    167.50     34 <
   6  -8  -2   6465.10   2249.50    229.10     34 o
   6  -6  -2  10411.00   9655.80    300.20     34 o
   6  -4  -2   1679.10   2233.30    236.30     34 o
   6  -2  -2  17256.00  15234.90    365.00     34 o
   7  -7  -2    652.90    722.00    189.10     34 o
   7  -5  -2   4393.00   2897.30    267.50     34 o
   8   6  -3   3203.90   1243.70    306.20     34 o
  -7   5   3   8528.40   7667.40    267.00     35 o
  -7   7   3    858.61   1972.80    191.80     35 o
  -7   9   3    836.30   1401.10    166.80     35 o
  -6 -10   2   2270.70   2339.70    203.70     35 o
  -6  -8   2  11211.00  10473.10    282.50     35 o
  -6  -6   2  15283.00  22541.00    397.80     35 o
  -6  10   3    846.78    659.20    165.70     35 o
  -6  12   3   2350.00    816.50    188.60     35 o
  -5   3   2   6775.70   6743.70    306.80     35 o
  -5   5   2   7798.50   6367.30    277.70     35 o
  -5   7   2   7093.40   6987.50    251.80     35 o
  -5   9   2   8844.40  11987.70    268.40     35 o
  -5  11   2   2270.20   3082.70    189.60     35 o
  -5  13   2    957.20   1614.40    153.90     35 o
  -4 -12   1   4195.20   3390.10    222.50     35 o
  -4 -10   1   2184.60   3349.10    238.60     35 o
  -4  -8   1   3573.50   4689.10    258.70     35 o
  -4   6   2  24757.00  25244.60    343.60     35 o
  -4   8   2   9348.00  10277.20    264.50     35 o
  -4  10   2   8726.70   7037.80    235.30     35 o
  -4  12   2   3175.70   3432.90    203.80     35 o
  -3 -13   1   5580.60   2932.90    209.20     35 o
  -3 -11   1   6453.00   6387.90    235.80     35 o
  -3  -9   1  24683.00  30918.30    350.80     35 o
  -3  -7   1  10586.00  11397.20    291.20     35 o
  -3  -5   1  33541.00  30090.10    424.40     35 o
  -3  11   2    994.70   3027.00    211.70     35 o
  -3  13   2    998.59   1138.50    178.20     35 o
  -2 -12   0   3824.70   2930.90    238.10     35 o
  -2   4   1  30152.00  32873.50    426.80     35 o
  -2   6   1  32079.00  34371.10    392.30     35 o
  -2   8   1   1647.40   2342.10    223.00     35 o
  -1 -13   0    607.94    521.60    191.40     35 <
  -1 -11   0   3423.10   1950.40    220.50     35 o
  -1  -9   0  14017.00  15963.70    301.10     35 o
  -1  -7   0  15710.00  19966.00    344.70     35 o
   0 -12   0   7027.80   3565.70    260.00     35 o
   0 -10   0  15876.00  16896.80    296.10     35 o
   0  14   1   2399.80   1708.30    173.30     35 o
   1   7   0  15215.00  16742.70    339.20     35 o
   1   9   0  14042.00  12733.40    285.20     35 o
   1  11   0   3364.70   2676.00    211.40     35 o
   1  13   0    424.87   4284.00    192.20     35 o
   1  15   0   2531.50   2090.70    171.60     35 o
   2 -12  -1  10146.00   2636.50    262.40     35 o
   2 -10  -1    791.92    870.20    222.30     35 o
   2  -8  -1   1662.40   1979.90    222.90     35 o
   2  -6  -1  32236.00  30074.10    390.00     35 o
   2  -4  -1  28459.00  28947.10    412.40     35 o
   2  12   0   3797.20   6258.40    234.50     35 o
   2  14   0    416.60    440.30    136.80     35 o
   3   5  -1  28367.00  26780.50    416.40     35 o
   3   7  -1   9188.60   8928.70    286.30     35 o
   3   9  -1  21795.00  20095.00    331.80     35 o
   3  15   0   1150.70   3215.50    180.90     35 o
   4 -10  -2   8986.20   4590.00    238.90     35 o
   4  -8  -2   9945.40   9821.10    271.20     35 o
   4   8  -1   3026.70   1988.90    249.80     35 o
   4  10  -1   1906.60   2571.10    231.70     35 o
   4  12  -1   4446.60   3942.10    225.80     35 o
   4  14  -1    643.09   1131.40    166.80     35 o
   5 -11  -2   2131.40    352.90    186.60     35 <
   5  -9  -2   8773.10   3928.00    269.00     35 o
   5  -7  -2   6848.60   4958.80    256.60     35 o
   5  -5  -2   7727.70   6247.20    279.10     35 o
   5  -3  -2   6268.80   6807.30    304.10     35 o
   5  13  -1   3903.90   1297.70    188.50     35 o
   6   4  -2   2287.50   4199.80    392.20     35 o
   6   6  -2  14504.00  14068.80    400.20     35 o
   7  -7  -3   1149.20   1408.50    194.10     35 o
   7   9  -2   2765.40    973.90    234.20     35 o
   8  -4  -3   3158.10   1931.40    214.40     35 o
   8  -2  -3   2892.30   3874.70    284.00     35 o
  -9   3   4   1473.50   8976.50    272.90     36 o
  -7  -9   2   3267.00   3208.90    227.50     36 o
  -7   3   3  13123.00  10201.50    320.00     36 o
  -7   9   4    699.43    988.00    163.60     36 o
  -6   4   3    990.66   1652.50    231.40     36 o
  -6   6   3  12861.00   9519.40    285.80     36 o
  -6  12   4    216.11    498.10    146.90     36 o
  -5 -11   1   2903.50   2207.90    211.20     36 o
  -5  -9   1   6722.90   5176.20    269.00     36 o
  -5   7   3   7360.30   6903.20    257.30     36 o
  -5   9   3  16366.00  11660.40    298.10     36 o
  -5  11   3   2040.30   1971.60    194.00     36 o
  -5  13   3   1641.40    843.60    150.20     36 o
  -4  -8   1   4144.20   4689.10    258.70     36 o
  -4  -6   1  16213.00  17283.00    349.00     36 o
  -4   4   2  33671.00  34262.30    392.70     36 o
  -4   6   2  22917.00  25244.60    343.60     36 o
  -4  10   3    341.60   2850.40    216.20     36 o
  -4  12   3   3579.30   3991.00    214.00     36 o
  -3 -13   0    519.11   1453.00    199.30     36 o
  -3 -11   0    706.96    947.20    197.10     36 o
  -3   7   2   3947.60   8360.70    264.40     36 o
  -3  11   2   1235.10   3027.00    211.70     36 o
  -3  13   3   1115.80    636.00    158.40     36 o
  -2 -12   0   4008.40   2930.90    238.10     36 o
  -2 -10   0  18433.00  21085.50    321.30     36 o
  -2  -8   0   7729.00   9063.70    273.70     36 o
  -2   2   1  77336.00  75155.20    647.00     36 o
  -1 -13  -1    614.35    646.60    164.10     36 o
  -1 -11  -1   2998.90   4126.70    234.30     36 o
  -1  -5   0  36114.00  38991.80    426.80     36 o
   0 -12  -1   6767.60   8669.20    253.90     36 o
   0 -10  -1   1912.30   3325.80    233.70     36 o
   0   8   1   7261.30   7357.40    274.90     36 o
   0  12   1   5505.20   5610.10    249.10     36 o
   0  14   1   1693.40   1708.30    173.30     36 o
   0  14   2   1163.50    704.40    165.50     36 o
   1   5   0  33557.00  35519.20    426.60     36 o
   1  11   1   3155.20   3579.20    225.20     36 o
   1  13   1    399.21    650.80    158.90     36 o
   2 -12  -2  12917.00   9801.90    280.00     36 o
   2 -10  -2   4109.80   3819.90    227.20     36 o
   2  -2  -1  75550.00  71546.50    616.30     36 o
   2   6   0  59724.00  70605.50    491.30     36 o
   2   8   0   8005.80   7194.40    269.60     36 o
   2  14   1    870.77   1244.20    154.90     36 o
   3 -11  -2   1363.80   2661.30    213.20     36 o
   3  -9  -2   4399.30   4464.10    256.40     36 o
   3  -7  -2   4952.00   6369.20    259.60     36 o
   3   9   0   3258.20   4828.20    252.20     36 o
   3  13   0    744.21   2850.60    196.60     36 o
   3  15   0   1201.80   3215.50    180.90     36 o
   4  -6  -2  26415.00  25207.80    340.60     36 o
   4  -4  -2  33898.00  32905.30    380.50     36 o
   4   6  -1  16621.00  16456.00    350.90     36 o
   4  12   0   1167.80   3381.50    201.30     36 o
   4  14   0   2295.50   1649.60    172.10     36 o
   5 -11  -3   2405.00   1845.80    193.20     36 o
   5  -9  -3  15933.00  12785.10    297.50     36 o
   5   9  -1   7403.70   4037.20    273.60     36 o
   6 -10  -3    556.09   1099.20    163.60     36 o
   6  -8  -3   1886.20   2625.20    235.00     36 o
   6  -6  -3  12579.00   9986.30    278.90     36 o
   7  -5  -3   8179.00   6561.30    263.50     36 o
   7  -3  -3  13997.00  10354.40    310.70     36 o
   7   7  -2   1071.50    938.10    239.10     36 o
   7   9  -2   2721.20    973.90    234.20     36 o
  -8   8   5    425.62    528.00    160.60     37 o
  -7   1   3  11223.00  12464.40    376.30     37 o
  -7   5   4   2188.90   2765.60    241.00     37 o
  -7   7   4   2458.00   1618.80    201.90     37 o
  -6  -8   1   1583.60   1590.50    240.10     37 o
  -6   4   3   1420.40   1652.50    231.40     37 o
  -6  10   4    384.75    979.60    162.60     37 o
  -6  12   5    425.55    835.80    143.20     37 o
  -5 -11   0   1756.80   1051.90    193.20     37 o
  -5   5   3  20975.00  17205.00    323.90     37 o
  -5   9   4   1700.40   4368.20    259.70     37 o
  -5  11   4   2428.00   1666.40    191.60     37 o
  -5  13   4    699.79    497.10    144.70     37 o
  -4 -10   0   1593.00   1615.40    207.20     37 o
  -4  -8   0  24780.00  26846.30    347.20     37 o
  -4   2   2  51092.00  63252.80    536.60     37 o
  -4   8   3   2193.60   2366.00    228.20     37 o
  -4  12   4   6365.90   3355.30    218.50     37 o
  -3 -13  -1   2531.90   2134.70    189.30     37 o
  -3 -11  -1   2884.70   2336.00    200.60     37 o
  -3  -7   0   3212.10   3333.70    256.70     37 o
  -3   5   2  36190.00  38216.70    418.50     37 o
  -3  11   3   9085.90   7034.50    244.90     37 o
  -3  13   4    243.52   1115.40    157.80     37 o
  -2 -12  -1   4278.40   4543.20    226.00     37 o
  -2 -10  -1   3139.40   5818.50    273.80     37 o
  -2   6   2  25253.00  35631.90    409.30     37 o
  -2   8   2   5557.30   7002.80    260.90     37 o
  -1 -13  -2   1344.60   1392.90    187.00     37 o
  -1  -9  -1  11622.00  16728.00    300.00     37 o
  -1  -7  -1  21745.00  18863.10    337.80     37 o
   0 -12  -2   2337.50   5683.00    224.50     37 o
   0 -10  -2  13297.00  13120.90    269.10     37 o
   0   6   1  36308.00  40163.30    431.50     37 o
   0  12   2   2225.30   1988.80    213.60     37 o
   0  14   3    817.15    391.80    139.00     37 <
   1  -3  -1 147170.00 116927.00    670.60     37 o
   1   7   1  21142.00  16038.60    333.10     37 o
   1   9   1  11437.00  12704.20    286.50     37 o
   1  11   2   7111.50   5591.20    243.20     37 o
   1  13   2   1405.20   1792.10    179.80     37 o
   2 -12  -3   1724.80   6106.30    243.00     37 o
   2  -8  -2   5478.50   6125.40    262.10     37 o
   2  -6  -2  24870.00  31362.70    397.90     37 o
   2   4   0  52797.00  53427.70    508.10     37 o
   2  14   2   1101.20   1268.00    166.10     37 o
   3 -11  -3   8220.50   6036.90    244.70     37 o
   3  -9  -3  20611.00  18477.90    315.50     37 o
   3  -5  -2  36527.00  35922.20    405.70     37 o
   3   7   0   3478.40   3298.60    257.20     37 o
   3  13   1   2577.70   2730.50    188.80     37 o
   3  15   2    876.14    527.60    147.00     37 o
   4 -10  -3    857.58   3373.80    219.20     37 o
   4  -8  -3   1933.90   2706.40    224.30     37 o
   4  -2  -2  55348.00  63049.70    512.90     37 o
   4   8   0  27173.00  22208.50    336.40     37 o
   4  10   0   1457.00   1782.60    202.60     37 o
   4  12   1    756.17   1385.60    202.20     37 o
   4  14   1   1166.70   1328.00    165.90     37 o
   5 -11  -4   2711.80   2636.20    191.80     37 o
   5  -7  -3   8125.10   6826.30    255.20     37 o
   5  -5  -3  20113.00  17954.20    319.90     37 o
   5   5  -1  32492.00  34676.80    444.40     37 o
   6  -8  -4  11634.00   8130.60    260.00     37 o
   6  -4  -3   1001.50   1435.00    233.60     37 o
   7  -7  -4   2563.10   1455.80    189.20     37 o
   7   9  -1   6107.00   3373.20    247.80     37 o
   8  -4  -4   1778.30   1431.60    206.90     37 o
  -9   1   4    635.94   3668.70    303.00     38 o
  -8  -6   2   2676.30   5195.30    283.30     38 o
  -8   8   5    585.57    528.00    160.60     38 o
  -7  -9   1   5961.00   2437.50    236.00     38 o
  -7   5   4   2699.40   2765.60    241.00     38 o
  -7   9   5    915.40   1077.90    172.60     38 o
  -6 -10   0   1490.70   1308.60    195.70     38 o
  -6   2   3   2967.70   5859.20    334.50     38 o
  -6   6   4   2433.70   1782.70    224.10     38 o
  -6  10   5   2381.40   4417.80    201.50     38 o
  -6  12   5    607.08    835.80    143.20     38 o
  -5  -9   0   4439.70   4385.20    254.10     38 o
  -5  -5   1  33715.00  40269.10    449.30     38 o
  -5   7   4   3245.70   2154.30    216.30     38 o
  -5   9   4   2553.70   4368.20    259.70     38 o
  -5  11   5   1125.40    902.70    173.00     38 o
  -4 -12  -1   1779.70   2538.60    204.80     38 o
  -4  -8   0  25914.00  26846.30    347.20     38 o
  -4   6   3   7617.20   6716.80    268.00     38 o
  -4  10   4  10563.00   8379.50    256.00     38 o
  -4  12   5    534.32   2626.40    196.90     38 o
  -3 -13  -2    267.87   1155.50    197.50     38 o
  -3 -11  -1   2521.70   2336.00    200.60     38 o
  -3  -9  -1   2585.10   4081.20    235.80     38 o
  -3  -5   0   3085.50   2725.80    300.90     38 o
  -3   3   2  33383.00  37451.10    485.10     38 o
  -3   7   3   9502.20   9093.20    273.80     38 o
  -3  11   4   2352.10   3067.60    226.90     38 o
  -3  13   4    399.80   1115.40    157.80     38 o
  -2 -12  -2   1152.80   2095.70    218.50     38 o
  -2  -8  -1   2726.40   3018.10    226.40     38 o
  -2   8   3  13247.00  12253.10    277.30     38 o
  -1 -11  -2   6710.30   6869.70    248.60     38 o
  -1  -7  -1  21877.00  18863.10    337.80     38 o
   0 -12  -3   1989.50   2331.00    192.80     38 o
   0 -10  -2  12038.00  13120.90    269.10     38 o
   0   8   2  24457.00  22728.80    325.40     38 o
   0  12   3   2005.30   1226.90    185.50     38 o
   0  14   3    720.84    391.80    139.00     38 <
   1   9   2   1196.60   1985.10    236.20     38 o
   1  11   2   6016.40   5591.20    243.20     38 o
   1  13   3   4117.80   3096.30    202.00     38 o
   2 -12  -4  11034.00   6911.80    266.50     38 o
   2 -10  -3    842.12   1311.40    213.40     38 o
   2  -6  -2  25077.00  31362.70    397.90     38 o
   2   8   1   2794.00   2784.00    230.60     38 o
   2  12   2    775.35   1761.70    214.00     38 o
   2  14   3    213.17    452.10    157.30     38 <
   3 -11  -4   2346.30   4581.60    222.60     38 o
   3  -9  -3  20350.00  18477.90    315.50     38 o
   3  -7  -3   9629.70   8622.40    272.10     38 o
   3  -3  -2  37258.00  36098.40    468.50     38 o
   3   5   0   2751.40   2713.70    294.30     38 o
   3   9   1   2913.70   3694.20    230.80     38 o
   3  13   2    381.18    700.90    193.30     38 o
   3  15   2   1041.20    527.60    147.00     38 o
   4 -10  -4  11524.00   7326.00    253.30     38 o
   4  -6  -3   7792.40   5953.20    263.60     38 o
   4  10   1   2120.90   1209.20    200.90     38 o
   4  12   1    943.53   1385.60    202.20     38 o
   4  14   2   1675.10   1758.50    160.00     38 o
   5 -11  -5   1481.30   1884.60    173.70     38 o
   5  -9  -4   2251.10   7466.80    258.50     38 o
   5  -5  -3  16935.00  17954.20    319.90     38 o
   5   9   0   3900.30   5335.80    255.30     38 o
   5  13   1   4974.80   3499.20    199.40     38 o
   6  -8  -4  11792.00   8130.60    260.00     38 o
   6  -6  -4   1969.80   3319.50    218.70     38 o
   6  -2  -3   3447.70   4753.20    336.20     38 o
   6   6  -1   7036.50   8629.70    351.80     38 o
   7  -5  -4   2928.70   2631.90    233.30     38 o
   8  -4  -4   2059.40   1431.60    206.90     38 o
  -9   3   5    942.40   1594.40    215.60     39 o
  -8   8   6    648.43   1195.70    165.80     39 o
  -7   3   4   1801.00   4588.90    276.20     39 o
  -7   7   5    892.32   1439.20    192.90     39 o
  -7   9   6   1256.10   3048.90    197.00     39 o
  -6 -10   0   1196.90   1308.60    195.70     39 o
  -6  -6   1   6835.60   7465.70    342.10     39 o
  -6   4   4   7165.90   6456.20    286.20     39 o
  -6  10   6  10837.00   5434.90    236.10     39 o
  -6  12   6   1388.00    936.10    151.70     39 o
  -5 -11  -1   1629.80   2105.60    203.20     39 o
  -5  -7   0   1564.80   5115.50    284.90     39 o
  -5   5   4   5792.10   6088.10    259.50     39 o
  -5   9   5  14249.00  10232.50    277.00     39 o
  -5  11   6   1225.70   1124.20    170.10     39 o
  -4 -12  -2   6489.90   6013.50    241.50     39 o
  -4 -10  -1   1031.90   1535.20    203.50     39 o
  -4  -6   0  26291.00  28287.10    376.70     39 o
  -4   4   3   9711.40   8417.70    305.20     39 o
  -4   8   4   4724.70   4687.00    241.50     39 o
  -4  10   5   2327.70   1422.70    213.60     39 o
  -3 -11  -2    940.99   1295.50    192.70     39 o
  -3   5   3  39148.00  45043.30    432.30     39 o
  -3  11   5   4386.10   5000.30    228.70     39 o
  -3  13   5   1764.90   1192.50    167.40     39 o
  -2 -12  -3   5514.20   5795.70    249.10     39 o
  -2 -10  -2  23397.00  26201.60    324.50     39 o
  -2  -6  -1  20423.00  22841.30    375.20     39 o
  -2   4   2  12975.00  12567.70    374.50     39 o
  -1 -11  -3   6731.00   8848.70    266.20     39 o
  -1  -9  -2   1033.20   2466.30    245.10     39 o
  -1  -5  -1  35572.00  37894.90    424.30     39 o
   0 -12  -4    771.69   1313.20    186.70     39 o
   0 -10  -3    764.63   1410.30    201.50     39 o
   0   6   2  35515.00  36434.50    407.40     39 o
   0  12   4   1505.00   1115.60    177.20     39 o
   0  14   4    267.26    525.10    137.50     39 o
   1   5   1  37060.00  34606.90    420.20     39 o
   1   9   2   1150.50   1985.10    236.20     39 o
   1  11   3   7274.80   6212.40    261.40     39 o
   1  13   4    721.53    592.40    174.10     39 o
   2 -10  -4  16182.00  14160.90    293.70     39 o
   2  -8  -3  12246.00  10562.40    275.90     39 o
   2  -4  -2  12550.00  11317.60    368.10     39 o
   2   6   1  20021.00  20626.90    372.50     39 o
   2  12   3   5756.20   4754.90    243.90     39 o
   2  14   3    450.34    452.10    157.30     39 <
   3 -11  -5   4080.30   4064.40    220.20     39 o
   3  -9  -4   6884.30   7392.40    259.50     39 o
   3  -5  -3  38582.00  42513.50    423.00     39 o
   3   7   1  12760.00  13530.20    301.80     39 o
   3  13   3   9096.40   7669.40    234.50     39 o
   3  15   3    252.57    612.70    144.70     39 o
   4 -10  -5   2282.50   5115.10    209.40     39 o
   4  -8  -4   4223.90   3551.20    243.50     39 o
   4  -4  -3   8677.00   8027.50    303.30     39 o
   4   6   0  26400.00  27054.40    381.60     39 o
   4  10   1    491.97   1209.20    200.90     39 o
   4  12   2   6578.70   5865.20    236.50     39 o
   4  14   3    290.83    568.50    149.60     39 o
   5  -9  -5  13850.00  10412.00    279.00     39 o
   5  -7  -4   1841.30   2783.10    215.00     39 o
   5  -3  -3  36525.00  37458.40    406.50     39 o
   5   7   0   1802.70   2778.90    294.10     39 o
   5  13   2    254.97   2784.60    179.00     39 o
   6  -8  -5   4149.90   4727.70    245.30     39 o
   6  -4  -4   5720.60   6322.90    280.90     39 o
   7  -7  -5   1168.60   1108.90    184.60     39 o
   7  -3  -4   2485.90   2636.90    272.50     39 o
   7   7  -1   6318.80   3017.60    269.30     39 o
   8  -2  -4   6749.20   4909.10    303.40     39 o
  -8   8   7   2828.00   2424.10    193.80     40 o
  -7  -9   0    543.88   2074.40    223.80     40 o
  -7   5   5   4458.60   3821.50    243.80     40 o
  -7   9   7   6547.80   4800.90    226.80     40 o
  -6 -10  -1   1101.50   2113.20    213.70     40 o
  -6   6   5    708.95    703.50    186.20     40 o
  -6  12   7   1415.60    827.90    156.10     40 o
  -5 -11  -2   7346.90   5053.00    241.70     40 o
  -5  -9  -1    834.27   2394.60    239.20     40 o
  -5   5   4   6549.20   6088.10    259.50     40 o
  -5   7   5   1632.20   1681.10    204.40     40 o
  -5   9   6   4776.00   3987.40    243.50     40 o
  -4 -12  -3   4423.70   3874.20    247.60     40 o
  -4 -10  -2   4777.70   5052.30    242.10     40 o
  -4  -8  -1   1767.80   2438.70    244.80     40 o
  -4   6   4  12445.00  11629.90    286.20     40 o
  -4  10   6    861.09   1420.20    182.40     40 o
  -4  12   6   4684.80   3433.40    204.80     40 o
  -3 -11  -3   2467.70   1732.10    203.80     40 o
  -3  -9  -2   1825.60   1895.90    219.50     40 o
  -3   7   4  12356.00  12408.60    290.00     40 o
  -3  11   6   3128.50   2852.50    212.70     40 o
  -3  13   6    678.28    446.30    150.80     40 <
  -2 -12  -4  11618.00  11247.80    279.90     40 o
  -2 -10  -3   1196.60   2145.90    228.40     40 o
  -2  -8  -2   2638.30   2216.90    223.20     40 o
  -2   6   3  11846.00  14351.20    346.30     40 o
  -2   8   4   1391.50   1616.00    208.80     40 o
  -1 -11  -4  14314.00  16440.20    298.10     40 o
  -1  -9  -3  22094.00  28123.90    349.70     40 o
  -1  -7  -2  22166.00  27080.60    361.90     40 o
   0 -10  -4   7403.00   9319.70    256.10     40 o
   0   8   3  15314.00  16032.00    304.60     40 o
   0  12   5   4854.10   2571.90    196.80     40 o
   0  14   5    504.07    469.70    137.10     40 o
   1   7   2  22758.00  23181.90    355.60     40 o
   1   9   3  20653.00  22619.80    335.80     40 o
   1  11   4  13924.00  12332.10    286.90     40 o
   1  13   5   1281.60    755.50    158.50     40 o
   2 -12  -5   6706.80   8351.40    238.50     40 o
   2 -10  -5   5545.00   6701.20    239.10     40 o
   2  -8  -4   1420.40   1225.00    205.50     40 o
   2  -6  -3  12476.00  13045.10    343.20     40 o
   2   8   2   3253.90   1947.30    219.10     40 o
   2  12   4  11285.00  10056.70    271.00     40 o
   2  14   4   2053.30   1538.70    164.40     40 o
   3  -9  -5   8137.20   7718.20    256.70     40 o
   3  -7  -4  12865.00  11042.60    286.30     40 o
   3   9   2   1322.10   1298.00    220.20     40 o
   3  13   4   2331.10   1589.30    218.30     40 o
   3  15   4   1531.50   1198.30    163.70     40 o
   4  -8  -5  17040.00  14229.30    289.80     40 o
   4  -6  -4  11574.00  10391.70    279.90     40 o
   4  10   2   5329.40   4871.40    238.70     40 o
   4  12   3   5210.00   5212.60    248.00     40 o
   4  14   4    607.86    540.20    151.50     40 o
   5 -11  -6   1381.70   1238.70    170.40     40 o
   5  -7  -5   1235.70   1599.00    207.60     40 o
   5  -5  -4   6409.90   6417.10    261.20     40 o
   5   9   1   1728.50   2877.90    242.70     40 o
   5  13   3    529.84    652.20    167.40     40 o
   6  -8  -6   6686.50   6885.40    250.90     40 o
   6  -6  -5    928.98    834.80    189.40     40 o
   6  -4  -4   6477.10   6322.90    280.90     40 o
   7  -7  -6   1929.50   1325.80    190.00     40 o
   7  -5  -5   4342.30   2594.70    232.80     40 o
   8  -4  -5    884.69   1013.20    207.50     40 o
  -9   1   5   6546.60   7538.60    340.40     41 o
  -9   3   6   1614.70   3334.20    238.10     41 o
  -8   8   8   2608.60   2291.40    198.50     41 o
  -7   3   5   7912.80  10341.70    323.10     41 o
  -7   5   6   4902.90   5622.60    264.40     41 o
  -7   9   8   1753.20   2587.40    218.30     41 o
  -6   4   5   6975.10   9354.70    319.90     41 o
  -6   6   6   2222.10   3301.80    219.20     41 o
  -6  10   8   1824.70   1274.80    173.20     41 o
  -6  12   9   1364.90   2388.00    168.00     41 o
  -5   5   5   3285.00   4153.10    241.80     41 o
  -5   7   6   4247.10   4904.80    235.70     41 o
  -5   9   7   2910.90   2524.80    204.00     41 o
  -5  11   8   1744.90   2029.30    176.90     41 o
  -4   6   5   4777.50   6012.70    248.60     41 o
  -4  10   7   4146.00   3640.60    203.40     41 o
  -4  12   8   2557.30   1563.50    169.30     41 o
  -3   7   5  11129.00   9965.20    269.20     41 o
  -3  11   7   1941.70   1970.80    186.10     41 o
  -3  13   8    774.16   1989.60    154.50     41 o
  -2   8   5   9654.20   7641.50    245.90     41 o
   0   6   3   6681.70   6020.50    281.90     41 o
   0   8   4   5250.90   4588.90    234.10     41 o
   0  12   6   1938.20   1728.60    188.40     41 o
   0  14   7   1363.50    899.00    151.10     41 o
   1   7   3  14677.00  12487.30    312.90     41 o
   1   9   4   7377.80   5444.50    249.70     41 o
   1  11   5   3480.80   2968.60    233.80     41 o
   1  13   6   1575.80   1207.80    168.30     41 o
   2   6   2  28576.00  20411.50    362.80     41 o
   2   8   3   4685.30   5239.00    241.80     41 o
   2  12   5   3878.80   2411.10    223.10     41 o
   2  14   6   1978.40   1069.80    157.10     41 o
   3   5   1   9931.40  12151.70    361.90     41 o
   3   7   2   7247.20   8081.30    275.80     41 o
   3   9   3  11885.00   9156.50    262.90     41 o
   3  11   4   3917.10   3569.20    204.10     41 o
   3  13   5   3550.30   2120.70    184.60     41 o
   3  15   6   2924.10   2040.40    185.90     41 o
   4   6   1   5888.30   9657.20    338.90     41 o
   4   8   2   9874.70   8596.90    285.20     41 o
   4  12   4   6413.20   4510.50    222.90     41 o
   4  14   5   2239.10   1497.00    164.20     41 o
   5 -11  -7    996.74   1378.50    172.30     41 o
   5   5   0  20199.00  24663.60    418.30     41 o
   5   7   1  13418.00  12421.60    346.60     41 o
   5   9   2   5500.90   5740.70    287.90     41 o
   5  13   4   2764.70   2198.40    181.40     41 o
   6   4  -1  15000.00  28936.80    498.80     41 o
   6   6   0   5483.60   6764.80    328.40     41 o
   7   5  -1  13910.00  18584.90    447.90     41 o
   7   7   0   2205.20   4030.80    277.20     41 o
   7   9   1   3406.00   2660.90    235.90     41 o
   8   6  -1   5770.00   3897.40    314.80     41 o
  -9   3   6   2536.70   3334.20    238.10     42 o
  -8  -6   1   5704.30   4764.50    310.40     42 o
  -8   8   8   2740.20   2291.40    198.50     42 o
  -7  -9  -1   4443.10   2580.60    231.30     42 o
  -7   3   5   8469.30  10341.70    323.10     42 o
  -7   5   6   4681.70   5622.60    264.40     42 o
  -7   9   8   1688.00   2587.40    218.30     42 o
  -6 -10  -2   6238.20   3560.40    235.60     42 o
  -6  -8  -1   6499.10   6122.70    271.20     42 o
  -6  -6   0   5215.60   6486.30    325.00     42 o
  -6   4   5   6981.40   9354.70    319.90     42 o
  -6   6   6   2148.00   3301.80    219.20     42 o
  -6  10   8   1907.20   1274.80    173.20     42 o
  -6  12   9   1048.70   2388.00    168.00     42 o
  -5 -11  -3   5367.10   3369.60    241.70     42 o
  -5  -9  -2   5297.10   7165.60    284.50     42 o
  -5  -7  -1  11914.00  13028.80    340.80     42 o
  -5  -5   0  21082.00  23856.70    416.20     42 o
  -5   3   4   6476.20   9956.70    344.40     42 o
  -5   5   5   3699.40   4153.10    241.80     42 o
  -5   7   6   4369.90   4904.80    235.70     42 o
  -5   9   7   2501.20   2524.80    204.00     42 o
  -5  11   8   1645.60   2029.30    176.90     42 o
  -4 -12  -4   6316.30   3520.50    224.30     42 o
  -4 -10  -3   4800.70   4381.00    237.80     42 o
  -4  -8  -2  10871.00   8920.40    284.10     42 o
  -4  -6  -1   7095.50  10957.50    340.50     42 o
  -4  -4   0  26586.00  36957.60    486.40     42 o
  -4   4   4  10782.00   9426.50    307.70     42 o
  -4   6   5   4742.10   6012.70    248.60     42 o
  -4  10   7   4442.30   3640.60    203.40     42 o
  -4  12   8   2522.70   1563.50    169.30     42 o
  -3 -13  -5   3103.20   2156.00    183.70     42 o
  -3 -11  -4   3847.30   3513.40    207.50     42 o
  -3  -9  -3  12042.00  10557.20    267.90     42 o
  -3  -7  -2   7822.10   9485.00    280.30     42 o
  -3  -5  -1  11034.00  14473.60    369.20     42 o
  -3   3   3  25984.00  22961.40    413.60     42 o
  -3   5   4   9165.20  10442.10    313.30     42 o
  -3   7   5  10907.00   9965.20    269.20     42 o
  -3  11   7   1663.70   1970.80    186.10     42 o
  -3  13   8    811.20   1989.60    154.50     42 o
  -2 -12  -5   3782.70   5442.20    232.40     42 o
  -2 -10  -4   4961.80   5507.60    232.70     42 o
  -2  -8  -3   4904.90   6127.50    246.40     42 o
  -2  -6  -2  31918.00  25895.90    365.30     42 o
  -2  -4  -1  23540.00  24379.00    437.10     42 o
  -2   4   3  20267.00  19044.40    378.80     42 o
  -2   6   4  14702.00  16049.70    322.80     42 o
  -2   8   5   8727.10   7641.50    245.90     42 o
  -1 -11  -5   3819.60   6030.60    238.90     42 o
  -1  -9  -4   6273.50   7664.50    261.60     42 o
  -1  -7  -3  14629.00  15963.70    317.80     42 o
  -1  -5  -2  10021.00  10915.10    337.50     42 o
  -1  -3  -1  98795.00  97573.30    674.80     42 o
   0 -12  -6   1869.20   3163.40    194.90     42 o
   0 -10  -5   1916.60   3737.20    224.50     42 o
   0   6   3   6522.90   6020.50    281.90     42 o
   0   8   4   4932.40   4588.90    234.10     42 o
   0  12   6   1644.80   1728.60    188.40     42 o
   0  14   7   1331.10    899.00    151.10     42 o
   1  -3  -2  16848.00  17280.20    470.10     42 o
   1   5   2  10291.00   9555.30    342.90     42 o
   1   7   3  14229.00  12487.30    312.90     42 o
   1   9   4   6313.60   5444.50    249.70     42 o
   1  11   5   3744.40   2968.60    233.80     42 o
   1  13   6   1555.10   1207.80    168.30     42 o
   2 -10  -6   1760.70   2680.40    190.90     42 o
   2  -8  -5   8505.10   6337.60    243.50     42 o
   2  -6  -4  14767.00  14065.50    322.10     42 o
   2  -4  -3  20174.00  16161.60    371.80     42 o
   2  -2  -2  34607.00  29831.10    507.10     42 o
   2   4   1  22447.00  20675.90    430.70     42 o
   2   6   2  31720.00  20411.50    362.80     42 o
   2   8   3   4621.10   5239.00    241.80     42 o
   2  12   5   3663.00   2411.10    223.10     42 o
   2  14   6   1903.30   1069.80    157.10     42 o
   3 -11  -7   1725.50   2852.50    188.10     42 o
   3  -9  -6   3869.20   4082.20    213.40     42 o
   3  -7  -5  11172.00   9137.80    267.80     42 o
   3  -5  -4   8674.90   9636.30    310.00     42 o
   3  -3  -3  27699.00  21625.20    404.50     42 o
   3   5   1  10616.00  12151.70    361.90     42 o
   3   7   2   7895.30   8081.30    275.80     42 o
   3   9   3  12281.00   9156.50    262.90     42 o
   3  11   4   3845.40   3569.20    204.10     42 o
   3  13   5   3113.00   2120.70    184.60     42 o
   3  15   6   2703.30   2040.40    185.90     42 o
   4 -10  -7   4240.40   3217.70    202.30     42 o
   4  -8  -6   4456.70   7119.10    241.70     42 o
   4  -6  -5   5012.40   5596.80    247.10     42 o
   4  -4  -4  11456.00   9240.50    304.90     42 o
   4  -2  -3  19704.00  22945.60    430.50     42 o
   4   6   1   6955.90   9657.20    338.90     42 o
   4   8   2   9997.20   8596.90    285.20     42 o
   4  12   4   6518.40   4510.50    222.90     42 o
   4  14   5   2254.70   1497.00    164.20     42 o
   5  -9  -7   2739.20   4186.30    206.50     42 o
   5  -7  -6   4304.70   4471.20    239.90     42 o
   5  -5  -5   4062.40   3967.70    241.40     42 o
   5  -3  -4   7358.40   9551.40    343.20     42 o
   5  -1  -3  23129.00  34366.90    473.60     42 o
   5   7   1  10582.00  12421.60    346.60     42 o
   5   9   2   4902.40   5740.70    287.90     42 o
   5  13   4   2847.90   2198.40    181.40     42 o
   6  -8  -7   3320.90   5237.40    236.00     42 o
   6  -6  -6   2402.00   2699.70    218.50     42 o
   6  -4  -5   8274.80   9207.50    321.10     42 o
   6  -2  -4  23244.00  31909.40    438.40     42 o
   6   6   0   4460.00   6764.80    328.40     42 o
   7  -7  -7   2190.70   1926.70    195.20     42 o
   7  -5  -6   5551.90   4935.10    257.80     42 o
   7  -3  -5   9360.40   9553.00    316.10     42 o
   7   7   0   2301.80   4030.80    277.20     42 o
   7   9   1   4061.50   2660.90    235.90     42 o
   8  -4  -6   5410.20   3349.40    245.90     42 o
   8  -2  -5   4634.60   4987.40    306.40     42 o
  -8   8   9    939.25    855.40    178.00     43 o
  -7   5   7   5200.00   5253.70    265.50     43 o
  -7   9   9   3853.60   2779.00    208.00     43 o
  -6 -10  -3   1083.80   1534.60    222.50     43 o
  -6   6   7   3658.10   2957.80    237.40     43 o
  -6  10   9    541.52    407.00    155.10     43 <
  -5 -11  -4   4077.50   3358.80    233.60     43 o
  -5  -9  -3  16876.00  16981.60    328.00     43 o
  -5   7   7  14524.00  12015.40    269.70     43 o
  -5   9   8    775.53    857.00    185.30     43 o
  -5  11   9   2250.20   1917.10    181.80     43 o
  -4 -12  -5    445.94    877.80    180.90     43 o
  -4 -10  -4   1289.40   1382.80    203.00     43 o
  -4   6   6   8737.40  10267.00    267.60     43 o
  -4  10   8   4459.00   4072.70    214.30     43 o
  -4  12   9   1162.50   1067.60    163.80     43 o
  -3 -13  -6    369.11    580.20    152.00     43 o
  -3 -11  -5    260.11    614.90    172.70     43 o
  -3  -9  -4    396.51   1116.50    208.80     43 o
  -3   7   6   6098.60   6322.20    253.00     43 o
  -3  11   8    712.28    763.30    169.10     43 o
  -3  13   9   3299.70   1707.60    175.60     43 o
  -2 -12  -6    623.61    842.40    183.30     43 o
  -2 -10  -5   2089.70   2620.10    227.00     43 o
  -2  -8  -4   2972.30   2981.70    227.90     43 o
  -2   8   6   6054.40   7556.20    240.90     43 o
  -1 -11  -6   4054.10   4515.60    226.90     43 o
  -1  -9  -5   9631.40  12000.30    275.00     43 o
   0 -12  -7   1236.60   1956.90    208.60     43 o
   0 -10  -6   9404.10  11561.00    264.60     43 o
   0   8   5   9395.50   8119.40    255.30     43 o
   0  10   6   8558.50   8385.40    255.80     43 o
   0  12   7   1188.50   2220.30    202.40     43 o
   0  14   8   1075.80    536.00    144.50     43 o
   0  14   9    435.01    544.90    145.50     43 o
   1   9   5   9567.10   9176.50    264.30     43 o
   1  11   6   3820.80   3288.40    219.90     43 o
   1  13   7   1607.20   1597.50    170.60     43 o
   2 -10  -7    394.82    594.80    163.30     43 o
   2  -8  -6   6050.40   6525.50    242.00     43 o
   2   8   4   3575.40   2284.70    214.00     43 o
   2  12   6    509.57    595.60    177.90     43 o
   2  14   7    288.76    386.40    145.30     43 <
   3 -11  -8    863.78   1239.10    164.90     43 o
   3  -9  -7    756.25    858.10    196.50     43 o
   3  -7  -6   6315.40   5943.80    253.20     43 o
   3   9   4    440.52    666.10    201.20     43 o
   3  11   5    133.89    333.00    155.70     43 <
   3  13   6    366.10    493.30    156.30     43 o
   4 -10  -8   4147.10   4383.60    215.20     43 o
   4  -8  -7   4738.10   4210.80    226.40     43 o
   4   8   3   3301.70   3213.10    266.40     43 o
   4  12   5    407.79   1032.60    182.60     43 o
   4  14   6    443.51    846.90    157.90     43 o
   5  -9  -8    995.14   1302.80    184.30     43 o
   5  -7  -7  12681.00  11939.40    273.70     43 o
   5   9   3  18731.00  17415.90    324.70     43 o
   5  13   5    408.09   1039.20    160.70     43 o
   6  -8  -8   5330.00   5119.70    231.90     43 o
   7  -7  -8   1211.30   1130.70    192.10     43 o
   7   9   2   1754.10   3144.90    224.90     43 o
  -9   3   7    979.14   2058.40    242.20     44 o
  -7   3   6   2180.20   5167.70    325.20     44 o
  -7   9  10   3339.90   2089.90    197.90     44 o
  -6  -8  -2   2484.20   3529.60    268.50     44 o
  -6   4   6  29756.00  26538.50    388.00     44 o
  -6  10  10    290.98    646.00    149.40     44 o
  -5 -11  -5   2931.00   2501.90    224.10     44 o
  -5  -7  -2  18388.00  15628.50    350.10     44 o
  -5   5   6   6655.40   6056.60    266.40     44 o
  -5   9   9   3143.30   3563.20    210.70     44 o
  -5  11  10    850.56   1354.70    180.10     44 o
  -4 -12  -6   1393.10   1989.60    202.60     44 o
  -4  -6  -2  31192.00  36551.80    430.60     44 o
  -4   4   5  18043.00  15426.60    329.90     44 o
  -4  10   9   4184.20   2473.10    213.50     44 o
  -4  12  10   1093.70   1289.10    163.30     44 o
  -4  12  11    543.89   2509.70    187.80     44 o
  -3 -11  -6   2276.70   1421.00    188.00     44 o
  -3  -7  -3  15858.00  18692.50    318.00     44 o
  -3   5   5  30658.00  31436.70    385.40     44 o
  -3   9   8   7988.70   9098.30    273.70     44 o
  -3  11   9   1145.10   1350.80    169.70     44 o
  -2 -12  -7   4415.10   3809.20    209.90     44 o
  -2 -10  -6  13023.00  13655.70    278.20     44 o
  -2  -6  -3  12163.00  14165.50    334.20     44 o
  -2   4   4  40696.00  42158.60    451.50     44 o
  -2   6   5   9792.40   8938.20    294.20     44 o
  -1 -11  -7   3713.10   6481.40    252.40     44 o
  -1  -7  -4  26141.00  31459.60    366.80     44 o
  -1  -5  -3  37727.00  41403.30    428.30     44 o
   0 -12  -8   8563.00  10198.10    254.50     44 o
   0 -10  -7   6367.40   8328.60    266.50     44 o
   0   6   4   2970.20   1927.00    256.40     44 o
   0  10   7   7044.60   5623.00    254.80     44 o
   0  12   8   6851.20   6632.50    242.70     44 o
   1   5   3  39361.00  36137.20    426.60     44 o
   1  11   7   3512.20   4099.00    235.40     44 o
   1  13   8    423.99    520.10    166.40     44 o
   2 -10  -8   5483.90   3683.40    214.00     44 o
   2  -6  -5   8752.60   7825.70    290.90     44 o
   2   6   3  13849.00  11769.60    326.40     44 o
   2  12   7   4541.90   3069.00    204.20     44 o
   2  14   9    387.16    264.80    146.30     44 <
   3 -11  -9   1090.70   1061.70    166.70     44 o
   3  -9  -8   7904.50   7345.60    267.60     44 o
   3  -5  -5  29841.00  28667.80    379.50     44 o
   3   7   3  14943.00  15676.00    310.70     44 o
   3  11   6   2063.50   1690.50    187.70     44 o
   3  13   7    365.79    406.10    147.70     44 <
   4 -10  -9   3924.90   3950.90    215.80     44 o
   4  -6  -6   8433.60   9063.10    258.60     44 o
   4  -4  -5  17552.00  16319.70    325.90     44 o
   4   6   2  33219.00  34597.60    429.50     44 o
   4  12   6   1111.90   1150.60    198.20     44 o
   4  14   8    419.35    595.70    136.70     44 o
   5  -9  -9   2306.40   2608.50    206.30     44 o
   5  -5  -6   7880.40   5663.40    262.30     44 o
   5   7   2  17065.00  15422.90    349.80     44 o
   5  13   6    808.53    282.60    152.60     44 <
   6  -8  -9   1322.50   2539.80    206.00     44 o
   6  -4  -6  28295.00  27445.30    385.80     44 o
   6   6   1   1225.70   2411.20    283.40     44 o
   7  -5  -7   7803.60   4983.50    262.80     44 o
   7   7   1   2535.90   2829.70    253.40     44 o
   8  -4  -7   3631.70   2751.40    266.90     44 o
  -9   1   6   2776.50   6580.80    350.20     45 o
  -7   5   8   6130.30   4601.10    262.10     45 o
  -7   9  11   1081.40   1025.00    186.20     45 o
  -6 -10  -4   1372.60   1122.10    195.90     45 o
  -6  -6  -1   2033.20   3792.70    292.90     45 o
  -6   2   5   4917.00   7559.00    377.70     45 o
  -6   6   8  10374.00   7724.50    261.90     45 o
  -6  10  11   1347.20   1918.30    184.30     45 o
  -5 -11  -5   3624.90   2501.90    224.10     45 o
  -5  -9  -4   2697.90   2568.30    271.50     45 o
  -5   7   8   2915.60   2821.10    236.80     45 o
  -5   9  10   3474.30   4288.20    244.90     45 o
  -5  11  11   2860.10   1786.40    179.00     45 o
  -4 -12  -7   6845.40   6513.50    270.20     45 o
  -4 -10  -5   1715.80   1141.20    200.10     45 o
  -4  -6  -2  30125.00  36551.80    430.60     45 o
  -4   6   7   1440.40   1322.60    222.60     45 o
  -4  10  10   4015.50   3349.70    212.90     45 o
  -4  12  11    449.40   2509.70    187.80     45 o
  -3  -9  -5   6622.90   9239.20    269.90     45 o
  -3  -5  -2  48046.00  50146.40    470.10     45 o
  -3   3   4  11318.00  11005.40    336.40     45 o
  -3   7   7   4286.60   6001.10    259.10     45 o
  -3  11  10    803.72    930.40    169.90     45 o
  -2 -12  -8   2941.40   2990.70    224.50     45 o
  -2 -10  -6  13183.00  13655.70    278.20     45 o
  -2  -8  -5   5093.40   4697.60    246.90     45 o
  -2   8   7   1847.40   2947.90    232.10     45 o
  -1 -11  -8   5335.80   6694.90    249.30     45 o
  -1  -9  -6   4520.00   5535.60    246.50     45 o
  -1  -5  -3  42488.00  41403.30    428.30     45 o
   0 -12  -9   4365.90   6364.30    234.10     45 o
   0   8   6  11173.00   8739.00    263.50     45 o
   0  12   9   4962.60   2930.40    222.30     45 o
   1  11   8   5003.10   4266.10    231.90     45 o
   1  13   9   2131.10   1596.70    170.90     45 o
   2 -10  -9   2760.70   2464.80    223.80     45 o
   2  -8  -7   2769.40   2496.40    233.40     45 o
   2  -4  -4  43090.00  37044.00    438.10     45 o
   2   8   5   5413.30   3634.90    237.00     45 o
   2  12   8   2580.80   2169.70    217.90     45 o
   2  14   9    252.94    264.80    146.30     45 <
   3 -11 -10   1027.10   1227.80    170.00     45 o
   3  -7  -7   5565.60   5554.60    256.90     45 o
   3  -3  -4  11531.00  10585.00    334.00     45 o
   3   5   2  48150.00  44423.40    457.50     45 o
   3   9   5   5443.70   5455.00    248.60     45 o
   3  13   8   1541.60   1148.60    197.40     45 o
   4 -10 -10   3738.80   4217.60    215.60     45 o
   4  -8  -8   1559.70   1994.40    213.70     45 o
   4  -6  -7    640.85   1128.20    219.20     45 o
   4  12   7   7931.90   5594.20    259.40     45 o
   4  14   8    566.04    595.70    136.70     45 o
   5  -9 -10   3388.50   3903.60    244.70     45 o
   5  -7  -8   3968.10   4256.80    239.20     45 o
   5  -3  -5  34920.00  39972.70    430.60     45 o
   5   9   4   2796.70   4786.60    271.60     45 o
   5  13   7   2380.40   1954.30    159.20     45 o
   6  -6  -8   9655.50   8369.10    268.50     45 o
   6  -2  -5   4280.00   6387.00    370.20     45 o
   6   6   1   1892.80   2411.20    283.40     45 o
   7  -7  -9   3732.30   2366.40    212.70     45 o
   7  -5  -8   4948.50   3712.00    254.00     45 o
   7   9   3   1075.90   1432.70    204.50     45 o
   8  -2  -6   1036.40   2517.90    305.00     45 o
   8   6   0   1261.90   3470.90    298.10     45 o
  -9   3   8    878.42   2029.20    267.20     46 o
  -8  -6   0   1989.40   3018.90    310.10     46 o
  -7   9  12   1818.00   1958.60    195.30     46 o
  -6  -8  -3   4774.60   5099.20    268.90     46 o
  -6   4   7  15203.00  15074.80    342.50     46 o
  -6  10  12   5539.70   3588.20    205.50     46 o
  -5 -11  -6   2006.60   2372.00    224.40     46 o
  -5   5   7   8129.40   9000.30    285.00     46 o
  -5   7   9   4516.40   4101.90    226.50     46 o
  -5  11  12    518.48   1902.80    196.00     46 o
  -4 -10  -6    955.06    959.30    201.00     46 o
  -4  -8  -4  14503.00  14616.00    318.90     46 o
  -4   2   4  19789.00  24978.60    435.20     46 o
  -4  10  11    786.77    498.50    188.00     46 <
  -4  12  12   7976.00   4620.00    215.10     46 o
  -4  12  13    759.56   1978.40    212.80     46 o
  -3 -11  -7   2985.90   3444.30    209.50     46 o
  -3  -7  -4   5738.50   6443.30    273.30     46 o
  -3   5   6  28285.00  29940.00    376.20     46 o
  -3   9   9  17596.00  17219.40    319.80     46 o
  -3  11  11    612.60    711.50    171.50     46 o
  -2 -12  -9   5370.20   6461.50    248.80     46 o
  -2 -10  -7    919.86   1666.40    228.50     46 o
  -2   6   6  25910.00  23399.20    336.40     46 o
  -1  -9  -7   1659.70   1968.20    243.10     46 o
  -1  -7  -5  20364.00  22266.90    331.60     46 o
   0 -10  -8   6177.90   9084.50    256.80     46 o
   0   6   5   8435.80   7947.90    303.60     46 o
   0   8   7   5133.60   5200.20    249.10     46 o
   0  10   8   6236.30   6309.10    250.50     46 o
   0  12  10    495.74    359.30    175.40     46 <
   1  -3  -3  99788.00 106616.00    633.90     46 o
   1   7   5  21047.00  18757.90    333.40     46 o
   1  11   9   2428.10   1843.90    214.90     46 o
   1  13  10    615.53    278.40    149.70     46 <
   2  -8  -8  17754.00  16831.80    312.30     46 o
   2  -6  -6  25942.00  20959.60    328.60     46 o
   2   6   4  24953.00  27962.20    388.00     46 o
   2  12   9   6440.70   5228.00    240.90     46 o
   2  14  10   1281.40   1070.00    156.40     46 o
   2  14  11    770.07    819.50    163.50     46 o
   3  -9  -9  16911.00  17549.70    320.80     46 o
   3  -5  -6  27481.00  29113.90    371.50     46 o
   3   7   4   6724.80   5482.90    269.00     46 o
   3   9   6   5586.80   5163.00    261.80     46 o
   3  11   7   2868.20   3706.40    204.30     46 o
   3  13   9   8664.50   6906.10    235.70     46 o
   4 -10 -11    926.88   1185.20    190.10     46 o
   4  -8  -9   4857.20   5298.90    237.90     46 o
   4  -2  -4  22266.00  27926.70    427.60     46 o
   4   4   1  10563.00   9879.30    366.60     46 o
   4  12   8  10031.00   9822.60    286.00     46 o
   5  -9 -10   2945.00   3903.60    244.70     46 o
   5  -7  -9   4250.40   4334.10    234.00     46 o
   5  -5  -7   9420.90   9623.80    283.70     46 o
   5   7   3  12946.00  11131.20    332.20     46 o
   6  -8 -10   1520.30   1726.60    192.80     46 o
   6  -4  -7  14880.00  14865.90    340.90     46 o
   7  -7 -10   3378.00   2912.30    225.30     46 o
   7  -5  -8   4039.10   3712.00    254.00     46 o
   7   5   0   2470.20   6805.80    399.00     46 o
   8  -4  -8   9409.60   5144.30    273.60     46 o
  -7   3   7  23797.00  23578.10    395.20     47 o
  -7   5   9   1809.70   1598.40    224.10     47 o
  -7   9  12   1735.80   1958.60    195.30     47 o
  -6 -10  -5    909.90    981.50    189.10     47 o
  -6   6   9    851.23   1593.60    253.60     47 o
  -6   8  11   1037.40   1177.50    198.60     47 o
  -6  10  13    189.19    993.20    200.60     47 o
  -5 -11  -7   3253.60   4112.30    241.20     47 o
  -5  -9  -5    939.91   1934.10    237.40     47 o
  -5  -7  -3  11740.00  11332.40    331.00     47 o
  -5   1   4  11840.00  15878.10    398.80     47 o
  -5   9  11  10629.00   9129.90    270.90     47 o
  -5  11  13   4824.20   3525.80    210.10     47 o
  -4  -6  -3  10722.00  12404.30    350.60     47 o
  -4   4   6   4597.70   4296.30    272.50     47 o
  -4   6   8  11062.00  11986.30    292.90     47 o
  -4  12  13    851.40   1978.40    212.80     47 o
  -3 -11  -8    944.85    779.50    194.40     47 o
  -3  -9  -6   5884.20   6613.40    285.30     47 o
  -3   7   8   8207.50   7562.50    275.20     47 o
  -3   9  10  13325.00  12455.80    311.80     47 o
  -3  11  12   1801.20   1336.70    189.40     47 o
  -2 -12  -9   6686.00   6461.50    248.80     47 o
  -2 -10  -8   6388.70   6089.60    239.80     47 o
  -2  -8  -6   4117.70   5759.30    257.00     47 o
  -2  -6  -4  28549.00  32391.10    390.60     47 o
  -2   2   3  63058.00  54130.10    599.00     47 o
  -2   4   5  57354.00  64975.00    492.20     47 o
  -1 -11  -9   2436.30   2930.20    226.30     47 o
  -1  -5  -4  34369.00  39402.80    424.00     47 o
   0 -10  -9   1789.00   2641.20    247.50     47 o
   0   8   7   5337.70   5200.20    249.10     47 o
   0  10   9   1878.80   1718.00    230.70     47 o
   0  12  11   2649.20   1178.80    184.00     47 o
   1   5   4  34035.00  33146.80    420.10     47 o
   1  11   9   2431.70   1843.90    214.90     47 o
   1  13  11    860.87    453.70    147.70     47 o
   2 -10 -10   7958.30   7263.20    248.90     47 o
   2  -8  -8  17791.00  16831.80    312.30     47 o
   2  -2  -3  62305.00  53009.40    578.70     47 o
   2   6   4  26697.00  27962.20    388.00     47 o
   2   8   6   4662.00   4606.60    248.60     47 o
   2  12  10   5188.50   4070.00    229.00     47 o
   2  14  11    779.32    819.50    163.50     47 o
   3  -9 -10  13144.00  13845.80    313.10     47 o
   3  -7  -8   7288.70   6936.80    266.90     47 o
   3   9   6   5400.60   5163.00    261.80     47 o
   3  11   8    726.78    725.10    196.10     47 o
   3  13  10    475.98   1175.90    224.70     47 o
   4 -10 -11    624.74   1185.20    190.10     47 o
   4  -6  -8  10204.00  11001.80    281.70     47 o
   4  -4  -6   4349.30   3977.20    266.50     47 o
   4   6   3  12360.00  11857.00    348.40     47 o
   4   8   5   4157.30   4453.10    277.20     47 o
   4  12   8  10230.00   9822.60    286.00     47 o
   5  -9 -11  11331.00  10677.40    270.60     47 o
   5  -7  -9   4227.70   4334.10    234.00     47 o
   5   9   5   1082.30   1614.90    233.10     47 o
   6  -8 -11   1108.50   1589.70    194.20     47 o
   6  -6  -9    897.26   1739.00    258.20     47 o
   6  -4  -7  13703.00  14865.90    340.90     47 o
   7  -3  -7  23965.00  21668.50    390.50     47 o
   7   7   2   1398.90   1377.70    240.80     47 o
   7   9   4    831.66   1337.60    191.80     47 o
  -9   1   7   4205.00   5938.50    326.50     48 o
  -9   3   9   9127.20   8727.50    297.30     48 o
  -7   9  14    412.63   1307.70    203.30     48 o
  -6  -8  -4   2168.20   2451.40    253.20     48 o
  -6   2   6  34182.00  35982.90    454.40     48 o
  -6   4   8   7246.30   5285.70    289.60     48 o
  -6   6  10  18131.00  14971.90    304.20     48 o
  -6   8  12   1477.70   1315.90    197.60     48 o
  -6  10  14   2545.60   2208.00    189.40     48 o
  -5 -11  -7   3801.80   4112.30    241.20     48 o
  -5   5   8   3682.70   4924.20    279.30     48 o
  -5   9  12   4118.80   2412.80    230.80     48 o
  -5  11  14    281.73    602.50    189.20     48 o
  -4 -10  -7   1621.80   1548.10    203.80     48 o
  -4  -8  -5   4525.30   4533.80    283.00     48 o
  -4  -6  -3  10489.00  12404.30    350.60     48 o
  -4  12  14   3799.00   2582.30    199.10     48 o
  -3 -11  -9   1470.20   1535.70    195.90     48 o
  -3  -9  -7   9745.60   9865.70    288.10     48 o
  -3  -7  -5   2976.30   3698.60    243.00     48 o
  -3  -5  -3   3836.60   4672.70    324.00     48 o
  -3   1   3  57390.00  73349.90    632.60     48 o
  -3   3   5   5303.60   4614.30    312.10     48 o
  -3   5   7  18180.00  19953.30    340.40     48 o
  -3   7   9   8152.00   7588.90    268.10     48 o
  -3   9  11   6636.90   5442.90    256.90     48 o
  -3  11  13   2728.80   2631.00    202.70     48 o
  -2 -12 -10   5797.10   5626.00    237.60     48 o
  -2 -10  -8   6317.30   6089.60    239.80     48 o
  -2   6   7   3736.80   4293.60    269.20     48 o
  -1 -11 -10   2782.50   3576.10    218.50     48 o
  -1  -9  -8  16991.00  20289.60    342.90     48 o
  -1  -7  -6   8024.50   9193.50    291.30     48 o
   0 -10 -10   7740.50  10165.50    276.00     48 o
   0   6   6  23915.00  16732.50    343.00     48 o
   0   8   8   5098.70   3499.90    241.40     48 o
   0  10  10   7479.50   6698.70    261.30     48 o
   0  12  12   2133.70   1414.90    188.30     48 o
   1   7   6   7391.00   7316.60    284.90     48 o
   1  11  10   3166.00   2326.40    204.60     48 o
   1  13  12    306.56   1237.50    192.80     48 o
   2 -10 -11    517.25   1103.10    195.50     48 o
   2  -8  -9   5274.80   4645.70    261.40     48 o
   2  -6  -7   3360.50   3656.00    266.20     48 o
   2  12  10   5438.60   4070.00    229.00     48 o
   3  -9 -11   6591.40   6945.70    264.50     48 o
   3  -7  -9   7780.20   7371.30    262.60     48 o
   3  -5  -7  18301.00  18386.80    335.10     48 o
   3  -3  -5   4421.50   3346.00    295.00     48 o
   3   5   3   3491.90   3786.60    320.40     48 o
   3   7   5   2799.50   2084.80    229.90     48 o
   3   9   7  10892.00   9014.40    278.10     48 o
   3  11   9   1528.90   1355.60    188.60     48 o
   3  13  11   2999.20   2907.90    208.70     48 o
   4 -10 -12    995.69   1021.10    178.20     48 o
   4   8   5   3981.70   4453.10    277.20     48 o
   4  12   9   1475.80   3695.90    270.90     48 o
   5  -9 -12   3212.60   4737.20    234.50     48 o
   5  -7 -10    818.21    880.10    196.60     48 o
   5  -5  -8   4096.60   4394.60    271.10     48 o
   6  -8 -12   1455.40   1187.30    198.30     48 o
   6  -6 -10  16260.00  14624.50    308.10     48 o
   6  -4  -8   5903.20   4977.60    290.50     48 o
   6  -2  -6  32004.00  35621.90    451.70     48 o
   6   6   2   5817.50   5994.70    303.90     48 o
   7   9   4    478.84   1337.60    191.80     48 o
   8  -4  -9   1229.40   1528.30    257.70     48 o
  -9   1   7   4149.70   5938.50    326.50     49 o
  -9   3   9   8020.40   8727.50    297.30     49 o
  -8  -6  -1   3994.90  10110.10    354.10     49 o
  -7   3   8   2055.00   3937.30    323.00     49 o
  -7   5  10    627.62    532.20    207.90     49 <
  -7   9  14    560.18   1307.70    203.30     49 o
  -6   2   6  30804.00  35982.90    454.40     49 o
  -6   4   8   6087.30   5285.70    289.60     49 o
  -6   6  10  14383.00  14971.90    304.20     49 o
  -6  10  15   1195.60    534.20    169.50     49 o
  -5  -9  -6   4668.00   3547.50    259.90     49 o
  -5  -7  -4  13903.00  12107.70    332.90     49 o
  -5  -5  -2   9811.10   8936.30    340.60     49 o
  -5   9  13    431.78    411.60    170.40     49 <
  -5  11  15   1675.40   1043.10    167.80     49 o
  -4 -10  -8    570.03    967.80    199.90     49 o
  -4  -8  -6   8438.00   9338.70    300.20     49 o
  -4   4   7   3524.50   3229.30    261.30     49 o
  -4   6   9   9084.80   7695.70    261.90     49 o
  -4  10  13   1176.90   1587.70    195.40     49 o
  -3 -11 -10   1306.10   1921.40    205.90     49 o
  -3  11  14   2431.40   1629.40    192.60     49 o
  -2 -12 -11    301.54   1194.50    214.80     49 o
  -2 -10  -9    617.06   1040.70    211.10     49 o
  -2  -8  -7   1798.60   2347.10    253.30     49 o
  -2  -6  -5   3772.80   4202.90    280.20     49 o
  -2  -4  -3  38394.00  39592.70    447.60     49 o
  -1 -11 -11    351.62    676.20    192.50     49 o
  -1  -9  -9  19262.00  31659.40    385.80     49 o
  -1  -7  -7   8246.60   8943.20    291.50     49 o
   0  10  11   2365.80   2600.90    272.30     49 o
   0  12  13   1958.20   1938.50    206.90     49 o
   1   7   7   8226.90   7244.10    283.40     49 o
   1  11  11    362.82    310.30    182.40     49 <
   1  13  13   5692.00   4357.70    217.50     49 o
   2 -10 -12   1682.80   1346.70    194.50     49 o
   2  -8 -10  11174.00   9699.50    276.70     49 o
   2   4   3  41141.00  34837.20    441.00     49 o
   2   6   5   3675.60   3461.80    275.90     49 o
   2   8   7   1748.40   2076.80    238.80     49 o
   2  12  11    296.76    812.50    208.50     49 o
   3  -9 -11   5607.80   6945.70    264.50     49 o
   3  -7  -9   8068.10   7371.30    262.60     49 o
   3  -5  -7  17716.00  18386.80    335.10     49 o
   3  -3  -5   5213.80   3346.00    295.00     49 o
   3  11  10   1884.10   1678.20    198.60     49 o
   3  13  12   1474.00   1361.70    193.70     49 o
   4 -10 -13   1275.70   1329.20    195.40     49 o
   4  -8 -11   2330.40   2029.40    210.00     49 o
   4  -6  -9   9650.70   7152.90    259.10     49 o
   4  -4  -7   2529.10   2999.50    256.50     49 o
   4   8   6   9423.10   8342.70    289.00     49 o
   4  12  10   7199.70   5595.80    248.10     49 o
   5  -9 -13    799.55   1251.60    187.00     49 o
   5   5   2   8599.20   8360.30    334.60     49 o
   5   7   4  12521.00  11045.30    330.70     49 o
   5   9   6   3764.10   3096.60    248.80     49 o
   6  -8 -12   1167.50   1187.30    198.30     49 o
   6  -6 -10  17348.00  14624.50    308.10     49 o
   6  -4  -8   6435.10   4977.60    290.50     49 o
   6  -2  -6  30782.00  35621.90    451.70     49 o
   7  -5 -10    632.44    612.90    211.30     49 <
   7   7   3   1822.20   1901.40    238.70     49 o
   7   9   5    595.42    728.80    196.10     49 o
  -7   1   6   4571.20   5819.40    349.20     50 o
  -7   9  15   4372.60   2885.50    200.80     50 o
  -6  -8  -5   1845.30   2142.10    256.90     50 o
  -6   4   9   2139.10   2072.50    246.20     50 o
  -6   6  11   6204.00   4388.20    267.00     50 o
  -6   8  13   2433.80   2523.10    215.70     50 o
  -6  10  16    631.45    542.10    149.60     50 o
  -5  -9  -7   6330.90   5228.40    277.40     50 o
  -5   3   7   7510.70   6709.30    306.20     50 o
  -5   5   9  17311.00  16132.50    322.30     50 o
  -5   9  14    332.20    499.40    156.20     50 o
  -5  11  16    978.68    632.20    155.40     50 o
  -4 -10  -9   1357.50   1096.90    208.80     50 o
  -4  -6  -4  10336.00  12382.20    332.70     50 o
  -4   2   5  66455.00  73796.40    554.80     50 o
  -4   6  10    919.49    875.70    209.10     50 o
  -4  10  14   3614.90   3359.80    213.30     50 o
  -3 -11 -11    731.38    996.20    199.00     50 o
  -3  -9  -8   3459.50   4473.60    269.70     50 o
  -3  -7  -6   3415.60   2185.10    253.10     50 o
  -3   5   8  23158.00  21859.50    353.80     50 o
  -3   7  10   3661.70   3844.60    257.40     50 o
  -3  11  15    694.21    458.60    170.70     50 <
  -2 -10 -10    625.12    690.90    203.10     50 o
  -2  -8  -8  16037.00  18684.90    325.00     50 o
  -2   4   6  28456.00  30232.30    411.10     50 o
  -1 -11 -12   1374.40   1406.50    191.00     50 o
  -1  -9 -10   7603.60   9496.90    334.30     50 o
  -1  -5  -5  28333.00  30880.70    394.60     50 o
   0   6   7  13497.00  10977.70    309.80     50 o
   0   8   9   3502.50   2556.60    229.90     50 o
   0  10  12  12587.00  13697.30    304.90     50 o
   0  12  14   4984.40   3298.70    219.80     50 o
   1   5   5  28660.00  26319.90    390.20     50 o
   1  11  12   1364.60   1049.90    179.90     50 o
   1  13  14    414.52    904.20    210.80     50 o
   1  13  15   3468.80   2565.90    194.40     50 o
   2 -10 -13   1302.10   1354.40    233.40     50 o
   2  -6  -8  20677.00  20872.70    346.10     50 o
   2  -4  -6  27711.00  27965.80    399.20     50 o
   2   8   8  16026.00  15179.80    311.50     50 o
   2  10  10    555.04    517.30    193.10     50 <
   2  12  13   2875.00   2970.70    227.50     50 o
   3  -9 -12    775.76   1254.50    216.50     50 o
   3  -7 -10   3565.10   3626.10    255.40     50 o
   3  -5  -8  22013.00  22145.80    350.20     50 o
   3   7   6   3488.80   2080.70    249.70     50 o
   3  11  11    958.63    924.70    195.40     50 o
   3  13  13   1070.00    919.00    175.60     50 o
   4 -10 -14   3409.80   4110.00    209.90     50 o
   4  -8 -12    814.30   1006.20    199.30     50 o
   4  -2  -5  70333.00  72885.40    531.40     50 o
   4   4   2   7342.20   4136.30    327.80     50 o
   4  12  11   2136.80   1889.70    217.80     50 o
   5  -9 -14    571.30    675.00    161.90     50 o
   5  -5  -9  17208.00  16339.80    317.80     50 o
   5  -3  -7   6409.70   7508.50    302.10     50 o
   5   7   5   5633.20   8058.80    322.10     50 o
   5   9   7   6425.90   5189.10    269.50     50 o
   5  11   9   4113.60   4767.10    241.90     50 o
   6  -8 -13   1985.00   2155.90    206.10     50 o
   6  -6 -11   6519.80   6300.10    281.10     50 o
   6   6   3   3220.20   3279.00    307.60     50 o
   7  -3  -8   2590.70   3594.90    316.20     50 o
   7   9   6   2874.60   2196.20    236.30     50 o
   8  -4 -10   3092.00   1991.60    221.10     50 o
  -9   3  10    580.21   3750.40    300.60     51 o
  -7   5  11   3707.90   2915.00    217.40     51 o
  -6  -6  -3   2423.20   3632.00    307.90     51 o
  -6   4   9   2010.90   2072.50    246.20     51 o
  -6   6  12   2196.20   1761.90    215.10     51 o
  -6   8  14   3168.40   2257.80    212.50     51 o
  -6  10  17    217.66    362.30    146.70     51 <
  -5  -7  -5   8749.00   9435.80    329.20     51 o
  -5   5  10   1759.70   2248.10    278.00     51 o
  -5   9  15    468.12    448.70    153.90     51 <
  -5  11  17    614.57    397.80    143.60     51 <
  -4  -8  -7   9490.50  11706.20    308.10     51 o
  -4   4   8   1652.40   1595.20    239.30     51 o
  -4   6  10    678.72    875.70    209.10     51 o
  -4   8  13   1421.50   1921.40    233.10     51 o
  -4  10  15   1370.90   1134.00    195.70     51 o
  -3  -9  -9   4976.70   5777.20    263.50     51 o
  -3  -5  -4  45751.00  46764.50    461.40     51 o
  -3   3   6  10963.00  10452.50    324.40     51 o
  -3   9  13   2367.20   2194.60    235.20     51 o
  -3  11  16    765.77    697.30    167.20     51 o
  -2 -10 -11   2947.90   4562.70    260.90     51 o
  -2  -6  -6  23816.00  23158.60    349.30     51 o
  -2   6   9   2370.40   3627.30    288.90     51 o
  -1 -11 -13    398.34    643.10    201.00     51 o
  -1  -7  -8  13180.00  12894.20    316.60     51 o
  -1  -3  -3  98074.00 109325.00    674.90     51 o
   0 -10 -12  14584.00  19202.10    321.00     51 o
   0  12  15    447.96   1240.90    215.20     51 o
   1   3   3  99498.00  99336.30    669.80     51 o
   1   7   8  13209.00   9499.20    312.60     51 o
   1  11  13    267.60    536.70    196.20     51 <
   1  13  15   3768.80   2565.90    194.40     51 o
   2 -10 -14  12657.00  12333.70    290.20     51 o
   2  -8 -11   2040.90   2856.20    254.20     51 o
   2  -6  -9   2302.90   3388.60    286.20     51 o
   2   6   6  24555.00  21591.70    352.00     51 o
   2  10  11   2809.20   3805.00    250.80     51 o
   2  12  14   2019.90   1763.50    204.70     51 o
   3  -9 -13   1988.50   1975.70    227.80     51 o
   3  -7 -11  14026.00  12498.90    296.70     51 o
   3   5   4  41687.00  43246.50    458.80     51 o
   3  11  12   1000.60   1104.40    209.70     51 o
   3  13  14   1211.90    979.20    165.00     51 o
   4  -8 -13   1459.10   1460.10    224.90     51 o
   4  -6 -10    827.76   1264.70    222.20     51 o
   4  -4  -8   1523.50   1496.20    231.20     51 o
   4   8   7   7890.60   8395.30    288.20     51 o
   4  12  12   1091.00   1121.90    188.70     51 o
   5  -9 -15    445.75    511.50    158.10     51 o
   5  -7 -12    614.04    991.70    196.80     51 o
   5   7   5   7359.50   8058.80    322.10     51 o
   5   9   8   4219.10   3759.90    274.50     51 o
   5  11  10   3215.70   4150.10    239.50     51 o
   6  -8 -14   2673.00   2654.20    202.70     51 o
   6  -4  -9   2148.80   2187.00    247.20     51 o
   7  -5 -11   4268.60   2367.90    219.50     51 o
   7   7   4    433.71    877.30    267.30     51 o
   8  -2  -8   8385.50   5483.70    350.40     51 o
   8   6   2  14679.00   9369.80    377.60     51 o
  -8  -6  -2  12753.00   8694.80    376.90     52 o
  -7   5  12    951.90    912.80    205.80     52 o
  -7   7  15   1278.30   1497.80    206.30     52 o
  -6  -8  -6   3445.60   3902.00    260.00     52 o
  -6   4  10   1531.90   1247.00    248.50     52 o
  -6   8  15    990.15   1225.70    206.10     52 o
  -6  10  18    900.45    758.40    146.20     52 o
  -5  -9  -8   3571.00   4084.70    282.30     52 o
  -5  -5  -3   7165.80   7059.50    330.20     52 o
  -5   3   8   1262.70   1720.20    260.30     52 o
  -5   9  16    469.60    596.40    179.30     52 o
  -4  -8  -8   1209.20   1863.00    271.80     52 o
  -4  -6  -5   2272.50   2007.30    267.40     52 o
  -4   6  11   4232.40   3851.90    258.40     52 o
  -4   8  14   9680.90   9511.10    290.80     52 o
  -4  10  17    500.25    255.00    169.70     52 <
  -3 -11 -13   5286.50   4719.70    235.10     52 o
  -3  -9 -10    690.79   1224.40    243.40     52 o
  -3  -7  -7  13093.00  13010.00    307.10     52 o
  -3   5   9  13803.00  12792.20    317.20     52 o
  -3   9  15  10424.00  10111.30    304.60     52 o
  -3  11  17    600.22    568.30    173.40     52 o
  -2 -10 -12  11132.00  12816.90    296.00     52 o
  -2  -8  -9   2142.30   3161.20    283.30     52 o
  -2  -4  -4   5839.80   5536.60    330.10     52 o
  -2   4   7   8793.00  10046.60    331.00     52 o
  -1 -11 -14   3222.50   4306.30    223.70     52 o
  -1  -9 -11  13648.00  15362.30    327.60     52 o
  -1  -7  -9  18464.00  22190.30    353.40     52 o
  -1  -5  -6  26084.00  29358.70    393.60     52 o
   0   6   8  20345.00  21643.20    354.30     52 o
   0  10  14   3188.90   2952.70    241.80     52 o
   0  12  16   3911.60   3169.80    222.80     52 o
   1   5   6  26814.00  25496.00    389.70     52 o
   1   7   9  17697.00  17905.60    342.90     52 o
   1  11  14   3620.00   2916.90    216.60     52 o
   2 -10 -15    620.43   3017.00    261.00     52 o
   2  -8 -12   9944.10   9970.20    294.40     52 o
   2  -4  -7   8878.10   9623.10    327.10     52 o
   2   4   4   4784.60   4340.80    317.90     52 o
   2  10  12  10618.00   9373.70    285.60     52 o
   2  12  15     99.39    194.40    169.40     52 <
   3  -9 -14   5868.20   6342.60    279.60     52 o
   3  -7 -12   2688.70   2988.40    280.60     52 o
   3  -5  -9  13842.00  11991.70    309.70     52 o
   3   7   7  11890.00  11064.90    303.30     52 o
   3  11  13   5673.00   4150.90    228.30     52 o
   3  13  15    306.87    336.10    146.30     52 <
   3  13  16    357.63    229.20    139.00     52 <
   4  -8 -14   9340.20   9231.20    287.70     52 o
   4  -6 -11   4268.40   3741.90    261.20     52 o
   4   6   5   2404.20   1772.70    269.40     52 o
   4   8   8   1958.10   1290.30    257.50     52 o
   4  12  13   1237.50   1109.50    189.30     52 o
   5  -9 -16    540.33    513.90    175.80     52 <
   5  -7 -13   2733.30   1845.60    205.80     52 o
   5   5   3   7954.80   6967.40    329.90     52 o
   5   7   6   2716.60   3400.00    319.30     52 o
   5  11  11   2259.60   1938.00    219.70     52 o
   6  -8 -15   1151.90   1332.60    204.00     52 o
   6  -4 -10    823.90   1312.70    252.30     52 o
   6   4   1   1498.30   3908.20    401.20     52 o
   7  -5 -12   1229.80    988.70    210.20     52 o
   7   9   7   6342.90   4985.00    261.40     52 o
  -7   1   7  10333.00   9320.50    373.60     53 o
  -7   3  10   2103.10   2605.90    287.30     53 o
  -7   5  13    801.42    956.30    195.80     53 o
  -7   7  16   1344.20   1275.00    211.70     53 o
  -6  -8  -7   1356.50   1216.60    237.00     53 o
  -6  -6  -4   7262.80   6924.80    342.40     53 o
  -6   8  16   3966.00   2664.70    216.00     53 o
  -5  -9  -9   7106.40   5613.60    270.60     53 o
  -5  -7  -6   3257.90   4454.10    327.00     53 o
  -5   3   8    839.22   1720.20    260.30     53 o
  -5   5  11  15339.00  13537.80    320.80     53 o
  -5   9  17   1901.80   1980.70    201.70     53 o
  -4 -10 -11    822.72   1278.70    234.70     53 o
  -4   2   6  29925.00  30249.00    460.50     53 o
  -4   4   9   3642.50   3727.60    270.70     53 o
  -4   6  12  14451.00  12351.40    312.00     53 o
  -4   8  15   9391.10   7690.50    306.00     53 o
  -4  10  18   1519.10    801.90    175.20     53 o
  -3 -11 -13   5220.30   4719.70    235.10     53 o
  -3  -9 -11   6223.70   5238.70    267.40     53 o
  -3  -7  -8   1889.20   2889.70    289.90     53 o
  -3  -5  -5  23347.00  23910.90    391.30     53 o
  -3  -3  -2   5844.30   5269.20    358.90     53 o
  -3   9  15  10361.00  10111.30    304.60     53 o
  -3  11  18   1376.20   1255.40    186.90     53 o
  -2 -10 -13    626.77   1279.90    238.80     53 o
  -2  -8 -10  10560.00  11045.30    318.20     53 o
  -2  -6  -7   5782.50   5401.50    288.70     53 o
  -2   6  10  31519.00  37249.00    406.60     53 o
  -1  -9 -12   5387.90   5550.00    303.10     53 o
  -1  -7  -9  18563.00  22190.30    353.40     53 o
   0 -10 -14   3193.70   4115.00    250.90     53 o
   0  10  14   3024.30   2952.70    241.80     53 o
   0  12  17   3832.10   2237.80    214.20     53 o
   1  -3  -5  55953.00  63068.80    534.20     53 o
   1  11  15   1898.40    899.70    204.50     53 o
   2  -8 -13   7890.40   7638.30    295.00     53 o
   2  -6 -10  30754.00  34089.50    401.60     53 o
   2   6   7   5612.80   4135.00    282.80     53 o
   2   8  10  10132.00   8466.80    298.10     53 o
   2  10  13    870.87    682.10    228.90     53 <
   2  12  16   1212.30    898.50    168.10     53 o
   3  -9 -15   9914.60  10318.80    302.90     53 o
   3  -7 -12   2984.70   2988.40    280.60     53 o
   3   3   2   5130.50   5670.50    361.60     53 o
   3   5   5  25011.00  22122.70    392.30     53 o
   3   7   8   2468.50   1747.20    277.70     53 o
   3  11  14    953.10   1126.50    219.00     53 o
   3  13  16    337.78    229.20    139.00     53 <
   3  13  17    655.89    597.90    133.10     53 o
   4  -8 -15   7942.50   8184.90    303.50     53 o
   4  -6 -12  12478.00  11701.50    312.90     53 o
   4  -4  -9   3502.50   4009.00    267.50     53 o
   4  -2  -6  29971.00  31520.00    447.10     53 o
   4  12  14   1648.00   1491.40    200.70     53 o
   5  -7 -14   1144.00   1233.50    230.50     53 o
   5  -5 -11  16033.00  14262.90    322.70     53 o
   5  -3  -8   1476.20   1837.00    257.90     53 o
   5  11  12   1592.40   1445.90    199.30     53 o
   6  -6 -13    998.37    960.90    207.00     53 o
   6   6   4   6742.70   7306.10    338.70     53 o
   7   5   2  12177.00  15631.50    478.20     53 o
   7   7   5   8083.30   6412.10    302.20     53 o
   7   9   8    645.75   2763.90    269.70     53 o
   8  -2  -9   1233.00   2005.80    308.50     53 o
  -9   1   9    483.38   1207.10    265.20     54 o
  -6   2   8   4624.80   5801.50    327.20     54 o
  -6   4  11   8030.30   7133.00    308.20     54 o
  -6   8  17   1806.70   1783.60    202.10     54 o
  -5  -9 -10    644.28   1857.10    277.70     54 o
  -5   5  12   4925.00   5699.90    324.90     54 o
  -5   9  18    605.27   1317.40    215.00     54 o
  -4 -10 -12   8056.40   7706.80    270.00     54 o
  -4  -8  -9   2988.90   3581.10    273.20     54 o
  -4  -6  -6   3096.20   3351.60    310.20     54 o
  -4  -4  -3  14469.00  14235.70    385.80     54 o
  -4   8  16   6146.70   6163.40    275.20     54 o
  -4  10  19    500.11    813.40    177.80     54 o
  -3 -11 -14   1228.10   1451.60    223.80     54 o
  -3  -9 -11   5010.00   5238.70    267.40     54 o
  -3  -7  -8   2032.70   2889.70    289.90     54 o
  -3   3   7  23196.00  22308.10    386.90     54 o
  -3   5  10  12920.00  11772.70    314.50     54 o
  -3   9  16   2376.40   2527.20    287.40     54 o
  -2 -10 -14    536.98    736.30    201.40     54 o
  -2  -8 -11  11636.00  13392.10    332.30     54 o
  -2   4   8   4450.40   3126.90    284.20     54 o
  -2   6  11   9451.00   9639.80    305.60     54 o
  -2   8  14   5042.90   5578.90    283.30     54 o
  -1  -9 -13   9752.70  10363.50    296.60     54 o
  -1  -7 -10  10108.00  12080.80    322.80     54 o
  -1  -5  -7  20678.00  21365.50    354.40     54 o
   0 -10 -15   2747.30   2318.00    245.00     54 o
   0   6   9  12122.00  13298.90    329.90     54 o
   0  10  15   2931.10   1860.00    237.00     54 o
   1   5   7  18912.00  18051.50    351.10     54 o
   1   7  10   9812.90   9494.20    311.90     54 o
   1   9  13   8682.00   7665.40    288.80     54 o
   1  11  16    969.50    885.80    182.00     54 o
   2  -8 -14   4685.00   5441.50    280.50     54 o
   2  -6 -11   9220.30   9278.00    312.70     54 o
   2  10  14    595.26    552.80    192.50     54 <
   2  12  17   1120.90   1135.00    192.40     54 o
   3  -9 -16   2144.00   3053.30    282.40     54 o
   3  -7 -13  11511.00  12156.80    315.10     54 o
   3  -5 -10  12500.00  10068.90    302.90     54 o
   3  -3  -7  23092.00  20449.30    370.00     54 o
   3  11  15   1902.10   1604.00    198.10     54 o
   4  -8 -15   7426.40   8184.90    303.50     54 o
   4   4   3  14006.00  13931.40    389.90     54 o
   4   6   6   3186.60   3438.40    309.50     54 o
   4   8   9   3095.70   3116.20    269.30     54 o
   4  10  12   8113.30   6934.30    264.20     54 o
   4  12  15   2128.10   2013.20    217.90     54 o
   5  -7 -15   5383.10   4629.80    246.50     54 o
   5   7   7  12308.00  11797.40    349.30     54 o
   5  11  13    695.47    742.10    188.10     54 o
   6  -6 -14   1020.20   1179.00    207.30     54 o
   6  -4 -11   7774.10   7077.70    307.60     54 o
   6  -2  -8   4500.60   6451.80    334.50     54 o
   7  -5 -13    802.78   1245.80    207.90     54 o
   7  -3 -10   2355.10   2771.90    299.30     54 o
   7   7   5   6148.20   6412.10    302.20     54 o
   7   9   8    746.68   2763.90    269.70     54 o
   8   6   3   1068.30   4920.00    397.40     54 o
  -8  -6  -3   1293.80   6376.20    395.90     55 o
  -7   3  11   9051.40   7789.00    321.20     55 o
  -7   5  14    464.07   1100.20    227.80     55 o
  -7   7  18   1323.80   1063.20    214.10     55 o
  -6  -8  -8    897.40    887.70    231.60     55 o
  -6   4  12   8238.20   7984.30    310.60     55 o
  -6   8  18    239.60    202.10    175.40     55 <
  -5  -7  -7  13046.00  13494.50    354.60     55 o
  -5  -5  -4   2793.10   5229.90    359.30     55 o
  -5   3   9   2501.30   2862.70    290.20     55 o
  -5   7  16    931.94    723.30    220.90     55 o
  -5   9  19   4204.30   3272.90    221.20     55 o
  -4 -10 -13   1058.70   2729.50    273.40     55 o
  -4  -8 -10   4444.90   5253.80    294.20     55 o
  -4   4  10   6103.60   6490.40    285.00     55 o
  -4   6  13   2365.50   3458.10    304.00     55 o
  -4   8  17   1982.00   1751.20    256.50     55 o
  -4  10  20    716.48   1047.60    181.90     55 o
  -3 -11 -15   1884.90   1741.40    202.40     55 o
  -3  -9 -12   3704.80   3658.60    267.30     55 o
  -3  -7  -9  10456.00  11206.60    320.70     55 o
  -3   5  11   7448.80   6918.80    281.50     55 o
  -3   9  17   7204.40   6647.00    270.20     55 o
  -2 -10 -15   1474.20   2261.10    221.60     55 o
  -2  -8 -11  11176.00  13392.10    332.30     55 o
  -2  -6  -8  18624.00  20340.50    356.10     55 o
  -2  -4  -5  22351.00  26445.30    404.60     55 o
  -2   2   5  34033.00  29389.00    480.80     55 o
  -2   8  15   7456.80   6678.00    269.60     55 o
  -1  -9 -14   3558.70   4618.40    275.40     55 o
  -1  -3  -4   3298.60   3214.20    413.70     55 o
   0 -10 -16   3237.40   4342.70    243.30     55 o
   0   6  10  14608.00  18006.40    341.20     55 o
   0  10  16   2927.80   3096.80    240.90     55 o
   0  10  17   2918.00   1728.50    218.90     55 o
   1   3   4   2904.80   2817.80    423.00     55 o
   1   7  11   3327.40   3333.70    278.00     55 o
   1   9  14   4023.50   2861.40    258.00     55 o
   1  11  17    301.14    315.00    165.00     55 <
   2  -8 -15   6771.40   6699.00    273.40     55 o
   2  -4  -8   3948.10   2819.70    276.80     55 o
   2  -2  -5  34175.00  26414.60    469.60     55 o
   2   4   5  23810.00  22639.40    401.40     55 o
   2   6   8  17166.00  16489.00    348.60     55 o
   2  10  15   1871.00   2001.00    217.80     55 o
   2  12  18   1887.50   1748.00    186.10     55 o
   3  -9 -17   6939.10   6416.70    268.20     55 o
   3  -7 -14   5874.40   5731.70    291.40     55 o
   3  -5 -11   7205.20   6542.20    281.20     55 o
   3   7   9   9949.60   9093.60    308.30     55 o
   3  11  16    665.71    500.70    187.00     55 <
   4  -8 -16   6847.00   7060.30    278.10     55 o
   4  -6 -13   2826.40   4102.70    308.70     55 o
   4  -4 -10   5275.50   6262.70    277.60     55 o
   4   8  10   4823.50   4501.10    293.20     55 o
   4  10  13   1537.00   2333.30    272.80     55 o
   4  12  16   2597.40   2446.70    217.20     55 o
   4  12  17   2079.70   1416.70    183.70     55 o
   5  -7 -16    836.97   1370.10    227.90     55 o
   5  -3  -9   2014.30   2426.70    278.60     55 o
   5   5   4   1828.40   2506.50    350.40     55 o
   5  11  14    806.30    814.00    174.30     55 o
   6  -6 -15    477.49    654.60    239.50     55 <
   6   6   5   3982.10   5606.20    385.60     55 o
   7  -5 -14    716.59    955.90    230.80     55 o
   7  -3 -11   8262.90   7714.80    325.90     55 o
   8  -2 -10   4944.60   3190.50    300.10     55 o
  -7   1   8   2828.50   3991.00    383.80     56 o
  -7   7  18   1201.70   1063.20    214.10     56 o
  -6  -8  -9   1198.10   1637.20    252.10     56 o
  -6  -6  -5   4266.20   5708.70    380.60     56 o
  -6   4  12   8184.30   7984.30    310.60     56 o
  -6   8  19    682.91    806.60    186.90     56 o
  -5  -9 -11   7746.80   6054.80    275.80     56 o
  -5  -7  -8   6501.60   6026.10    344.40     56 o
  -5   5  13  12308.00  12233.80    343.50     56 o
  -5   7  17    922.67   1173.60    212.00     56 o
  -5   9  20   1051.20   1135.60    206.50     56 o
  -4 -10 -14   4427.80   3816.10    241.90     56 o
  -4  -6  -7  12792.00  13486.60    399.00     56 o
  -4   2   7  21407.00  25402.90    444.50     56 o
  -4   8  18   4244.20   4100.40    245.80     56 o
  -3  -9 -13   1428.00   2010.20    247.50     56 o
  -3  -5  -6   1739.70   3014.20    328.20     56 o
  -3   3   8   2601.90   3732.10    317.20     56 o
  -3   9  18   2968.00   2897.70    248.60     56 o
  -3   9  19   1797.10   1504.70    222.00     56 o
  -2 -10 -16   2097.60   2133.00    222.60     56 o
  -2  -8 -12   5342.70   6672.80    301.70     56 o
  -2  -6  -9   8882.70   9512.20    342.50     56 o
  -2   4   9  17958.00  17686.30    345.70     56 o
  -2   6  12   1328.30   1378.00    238.50     56 o
  -2   8  16   1072.70   1127.10    225.70     56 o
  -1  -9 -15    706.29   1520.30    245.10     56 o
  -1  -7 -11   3569.90   4061.50    287.70     56 o
  -1  -5  -8  13728.00  14852.80    330.90     56 o
   0  10  17   2072.20   1728.50    218.90     56 o
   0  10  18    882.24    594.00    192.70     56 o
   1  -3  -6  20605.00  18696.40    419.40     56 o
   1   5   8  14164.00  12090.90    322.60     56 o
   1   9  15   1096.30   1097.40    233.20     56 o
   1  11  18    412.06    447.30    162.70     56 <
   1  11  19    727.94    653.00    170.10     56 o
   2  -8 -16   1347.30   1788.00    234.10     56 o
   2  -6 -12    951.87   1480.10    245.20     56 o
   2   6   9  10045.00   7944.80    337.70     56 o
   2  10  16   2005.20   1720.80    222.70     56 o
   3  -9 -18   3028.10   3895.50    249.80     56 o
   3  -7 -15   5878.60   4836.00    265.30     56 o
   3  -5 -11   6383.00   6542.20    281.20     56 o
   3  -3  -8   2787.70   3198.30    307.60     56 o
   3   5   6   1317.80   2841.80    323.70     56 o
   3   7  10   1066.10   1811.50    309.40     56 o
   3  11  17    770.71    782.60    171.60     56 o
   4  -8 -17   1560.30   2171.80    254.70     56 o
   4  -6 -14  11528.00  11651.40    326.70     56 o
   4  -2  -7  22316.00  25493.60    435.40     56 o
   4   6   7  12648.00  11032.50    392.50     56 o
   4  10  14   4912.10   3781.20    237.60     56 o
   4  12  17   2160.30   1416.70    183.70     56 o
   5  -7 -17    961.40   1061.00    210.40     56 o
   5  -5 -13  12295.00  12140.90    343.30     56 o
   5  -1  -6  14839.00  15694.70    415.40     56 o
   5   7   8   6401.30   5610.40    334.60     56 o
   5  11  15    480.01    442.10    161.30     56 <
   6  -6 -16   6701.40   6578.00    261.50     56 o
   6  -4 -12   9150.50   8205.90    311.70     56 o
   7  -5 -15   3992.30   3099.90    245.50     56 o
   7  -3 -11   7722.60   7714.80    325.90     56 o
   7   7   6   2231.10   2874.20    299.70     56 o
  -9   1  10   1337.90   2304.80    299.70     57 o
  -7   3  12   3112.20   3378.30    340.20     57 o
  -7   7  19   1397.50   1486.70    203.40     57 o
  -6  -8  -9   1986.10   1637.20    252.10     57 o
  -6   2   9   2753.00   3034.80    337.30     57 o
  -6   4  13    631.11   1359.50    294.80     57 o
  -6   8  20   2556.90   1368.60    183.40     57 o
  -5  -9 -12   1535.90   1935.30    280.30     57 o
  -5   3  10   1705.60   2841.20    337.50     57 o
  -5   5  14   9493.00   8625.90    326.30     57 o
  -5   7  18    848.78   1260.80    219.50     57 o
  -5   9  21    918.87    598.60    169.40     57 o
  -4 -10 -15    511.23    974.60    240.80     57 o
  -4  -8 -11   5214.20   4447.60    298.40     57 o
  -4   4  11    719.54    873.40    260.10     57 o
  -4   8  18   4675.80   4100.40    245.80     57 o
  -4   8  19   1546.40   1241.50    230.20     57 o
  -3  -9 -14   1125.50   1606.10    255.10     57 o
  -3  -7 -10   1330.20   2348.20    312.40     57 o
  -3   5  12    487.83    904.50    251.50     57 o
  -3   9  19   1234.80   1504.70    222.00     57 o
  -3   9  20   2111.50   1877.70    229.70     57 o
  -2 -10 -17   1109.80   1519.80    226.10     57 o
  -2  -8 -13   4401.80   5058.50    292.70     57 o
  -2  -6  -9   9449.00   9512.20    342.50     57 o
  -2   4   9  18681.00  17686.30    345.70     57 o
  -2   6  13   1008.40   1236.10    244.60     57 o
  -2   8  17    713.08    711.10    213.50     57 o
  -1  -9 -16   3263.60   3976.40    264.30     57 o
  -1  -7 -12   2036.30   2097.50    288.80     57 o
   0   6  11   7405.40   7009.50    302.20     57 o
   0   8  15   3513.40   3316.50    265.50     57 o
   0  10  18    766.08    594.00    192.70     57 o
   0  10  19    908.61    922.00    193.50     57 o
   1   7  12   1988.60   1748.90    279.80     57 o
   1   9  16   3237.00   3349.60    264.00     57 o
   1  11  19    647.26    653.00    170.10     57 o
   1  11  20    290.05    683.00    193.00     57 o
   2  -8 -17    694.84    788.40    214.40     57 o
   2  -6 -13    971.78   1128.70    246.50     57 o
   2  -4  -9  18281.00  15691.50    342.00     57 o
   2  10  17    969.52   1335.60    227.40     57 o
   3  -7 -16    672.02   1249.90    235.50     57 o
   3  -5 -12    499.53    992.70    253.00     57 o
   3   7  10   1222.50   1811.50    309.40     57 o
   3   9  14   1217.20   1308.70    248.30     57 o
   3  11  18    353.78    413.90    185.80     57 <
   4  -8 -18   4645.80   4217.40    244.70     57 o
   4  -6 -15   4522.30   4787.70    300.00     57 o
   4  -4 -11    657.18    753.90    251.70     57 <
   4   8  11   4553.90   4002.70    294.80     57 o
   4  10  15    528.37    746.40    239.30     57 o
   5  -7 -17    996.21   1061.00    210.40     57 o
   5  -5 -14   9181.70   9084.20    331.60     57 o
   5  -3 -10   1719.80   2601.60    329.20     57 o
   5  11  16    159.51    221.10    128.50     57 <
   6  -6 -16   6183.70   6578.00    261.50     57 o
   6  -4 -13    893.02   1829.50    294.10     57 o
   6  -2  -9   1727.20   2462.90    342.00     57 o
   6   4   2   6544.20   9940.00    458.40     57 o
   7  -3 -12   2729.40   3374.10    341.90     57 o
   7   5   3   8377.70  12763.40    455.30     57 o
   7   7   7   1047.70   1661.10    260.10     57 o
   8  -2 -11   3592.70   2592.70    315.90     57 o
   8   6   4  10622.00   9136.50    362.90     57 o
  -8  -6  -4   5653.40   6614.20    369.00     58 o
  -7  -7  -7   2024.60   1378.50    264.30     58 o
  -7   7  20    492.19    678.50    175.60     58 o
  -6  -8 -10   3445.00   2464.40    253.20     58 o
  -6  -6  -6  10880.00  11723.00    389.70     58 o
  -6   4  14   5393.70   5559.80    307.60     58 o
  -6   6  18   1733.50   1623.20    225.00     58 o
  -6   8  21    143.39    403.00    178.20     58 <
  -6   8  22   1488.10    794.60    173.00     58 o
  -5  -9 -13   5011.70   4266.30    262.20     58 o
  -5  -7  -9   4106.70   3997.30    303.40     58 o
  -5  -5  -5  12584.00  16475.60    420.50     58 o
  -5   5  15   2783.80   3381.50    295.10     58 o
  -5   7  19   2561.50   1789.70    214.80     58 o
  -5   9  22    254.80    464.10    169.60     58 <
  -4  -8 -12   4561.20   4008.80    281.90     58 o
  -4  -6  -8  18271.00  21407.20    424.50     58 o
  -4  -4  -4  15469.00  17406.10    417.70     58 o
  -4   4  12   5480.80   5997.60    309.40     58 o
  -4   8  20   2660.60   1825.40    210.10     58 o
  -3  -9 -15   2658.60   3762.10    276.80     58 o
  -3  -7 -11   8361.80  10442.50    332.20     58 o
  -3  -5  -7  15298.00  15272.90    387.80     58 o
  -3   3   9  11233.00  10536.00    363.80     58 o
  -3   5  13   7008.30   6664.20    284.40     58 o
  -3   7  17   2317.70   2125.90    239.50     58 o
  -3   9  21   4154.10   2732.70    227.80     58 o
  -2  -8 -14   5196.60   6606.10    288.30     58 o
  -2  -6 -10   9261.60  13828.80    357.90     58 o
  -2  -4  -6  20574.00  23174.90    400.00     58 o
  -2   4  10   6295.70   5912.80    308.30     58 o
  -2   8  18   2814.70   2686.40    229.10     58 o
  -1  -9 -17   5192.40   6185.90    276.30     58 o
  -1  -7 -13   9474.40  12490.90    333.20     58 o
  -1  -5  -9  12578.00  13650.90    336.10     58 o
  -1  -3  -5  62453.00  57778.60    533.80     58 o
   0   6  12   8626.00   8115.70    318.80     58 o
   0   8  16   4890.70   3093.40    262.80     58 o
   0  10  20   1241.40    943.00    190.60     58 o
   1  -3  -7  33636.00  31578.00    431.20     58 o
   1   3   5  64722.00  50294.50    535.70     58 o
   1   5   9  13152.00  11036.30    332.00     58 o
   1   9  17   5509.10   3861.70    274.40     58 o
   1  11  21   4484.20   1742.30    199.10     58 o
   2  -8 -18   2509.00   2498.20    230.50     58 o
   2  -6 -14   9174.10   9490.90    295.70     58 o
   2  -4 -10   5946.60   5340.20    301.30     58 o
   2   4   6  21554.00  20050.30    394.80     58 o
   2   6  10   9600.80  11689.00    357.80     58 o
   2  10  18   2863.20   2828.20    225.20     58 o
   3  -7 -17   2252.20   2241.50    238.70     58 o
   3  -5 -13   7621.30   7609.60    292.00     58 o
   3   5   7  14066.00  14261.20    386.40     58 o
   3   7  11   9753.40   9135.80    330.70     58 o
   3   9  15   2560.70   3081.60    273.50     58 o
   3  11  19   1995.30   1304.80    193.20     58 o
   4  -8 -19   1092.70   1955.50    234.10     58 o
   4  -6 -16   4219.00   4590.90    275.20     58 o
   4   6   8  18678.00  22083.10    431.10     58 o
   4  10  16   5916.40   4049.60    233.80     58 o
   5  -7 -19   1784.20   2156.60    218.20     58 o
   5  -7 -18   1139.50   1302.20    215.10     58 o
   5   7   9   3242.20   2784.70    298.10     58 o
   6  -6 -17    403.63   1672.50    250.90     58 o
   7  -5 -16   1426.10   2012.00    263.60     58 o
  -9   1  11   2931.10   3855.60    303.40     59 o
  -7  -7  -8    566.13   1166.40    259.60     59 o
  -7   1   9   4277.00   5486.50    363.60     59 o
  -7   3  13   8189.10   8958.30    337.80     59 o
  -6  -8 -11    935.59   1259.80    259.20     59 o
  -6  -6  -7   2213.80   2974.50    347.60     59 o
  -6   2  10  10587.00   9358.50    357.30     59 o
  -6   4  14   4286.00   5559.80    307.60     59 o
  -6   6  18   1422.70   1623.20    225.00     59 o
  -6   8  22   1308.30    794.60    173.00     59 o
  -6   8  23    343.29    457.00    154.50     59 <
  -5  -9 -14   1181.70   1236.90    230.60     59 o
  -5  -7 -10   1050.20   2004.30    288.50     59 o
  -5   1   7  15731.00  15946.00    443.50     59 o
  -5   3  11  22252.00  20158.10    399.50     59 o
  -5   5  15   2591.90   3381.50    295.10     59 o
  -5   7  19   1917.10   1789.70    214.80     59 o
  -5   7  20    445.64    773.10    195.80     59 o
  -4  -8 -13    824.02    841.40    241.60     59 o
  -4   2   8  14919.00  15298.00    425.30     59 o
  -4   4  12   5782.70   5997.60    309.40     59 o
  -4   8  21    391.14    396.80    189.40     59 <
  -3  -9 -16   4369.50   3923.50    264.80     59 o
  -3  -7 -12   2682.30   3427.90    297.30     59 o
  -3   1   5  60222.00  58532.40    590.20     59 o
  -3   3   9  10728.00  10536.00    363.80     59 o
  -3   5  13   7150.20   6664.20    284.40     59 o
  -3   7  18   1802.80   1958.70    234.80     59 o
  -3   9  22    403.05    853.20    219.50     59 o
  -2  -8 -15    886.38    910.00    238.70     59 o
  -2   2   6  20572.00  19273.00    442.10     59 o
  -2   4  10   5270.20   5912.80    308.30     59 o
  -2   8  19   1058.50    852.20    210.40     59 o
  -1  -9 -18   2747.60   2665.70    251.60     59 o
  -1  -7 -14   7122.50   7325.50    311.40     59 o
   0   8  17   2701.20   1606.30    242.10     59 o
   0  10  21    572.19    581.90    198.30     59 <
   1   9  18   2626.20   2107.90    250.60     59 o
   2  -8 -19   1456.80   1383.50    218.00     59 o
   2  -8 -18   2274.20   2498.20    230.50     59 o
   2  -6 -14   8669.30   9490.90    295.70     59 o
   2  -4 -10   5204.70   5340.20    301.30     59 o
   2  -2  -6  21094.00  18934.80    438.70     59 o
   2   6  11   2099.40   3079.70    339.40     59 o
   2  10  19    550.57    536.00    202.80     59 <
   3  -7 -17   2061.00   2241.50    238.70     59 o
   3  -5 -13   8264.40   7609.60    292.00     59 o
   3  -3  -9  10805.00  10547.50    357.60     59 o
   3  -1  -5  59570.00  60120.80    571.40     59 o
   3   7  12   2806.00   2993.80    291.70     59 o
   3   9  16   4099.90   4209.30    265.60     59 o
   3  11  20   1000.60    813.20    182.40     59 o
   4  -6 -16   4909.90   4590.90    275.20     59 o
   4  -4 -12   6266.40   6817.50    308.20     59 o
   4  -2  -8  14063.00  14701.00    416.00     59 o
   4   6   9   6145.70   6452.70    388.40     59 o
   4  10  17    723.60    686.00    211.90     59 o
   5  -7 -19   1720.40   2156.60    218.20     59 o
   5  -5 -15   3085.90   4171.50    298.90     59 o
   5  -3 -11  25739.00  25542.00    420.10     59 o
   5   7  10   1167.00   1556.50    282.30     59 o
   6  -6 -18   1284.30   1763.50    227.80     59 o
   6  -4 -14   4249.90   5436.70    309.20     59 o
   6  -2 -10   9963.00   9633.70    367.40     59 o
   7  -3 -13   8515.10   7112.10    334.90     59 o
   7   5   4   3056.30   5192.00    413.10     59 o
   7   7   8    742.14    931.90    255.40     59 o
   8  -2 -12   3574.30   2914.30    307.60     59 o
   8   6   5   1876.50   3611.70    347.90     59 o
  -9  -1   7   2049.50   5468.70    410.50     60 o
  -7   3  14    883.86   1504.40    333.90     60 o
  -6  -8 -12   4843.60   3166.00    254.50     60 o
  -6  -6  -7   2580.20   2974.50    347.60     60 o
  -6   4  15   4613.90   4035.00    311.30     60 o
  -6   6  20   2407.70   1767.20    218.20     60 o
  -5  -5  -6   6335.30   7203.40    416.50     60 o
  -5   3  12   1523.70   2381.60    374.80     60 o
  -5   7  21    507.35    368.00    189.30     60 <
  -4  -8 -14   1170.60    878.80    215.90     60 o
  -4  -4  -5   3534.30   3719.70    370.40     60 o
  -4   4  13   5139.70   4784.10    327.40     60 o
  -4   8  22    655.28    475.20    168.70     60 <
  -3  -9 -17   1070.50   1102.80    225.70     60 o
  -3  -7 -13    765.38    859.90    247.20     60 o
  -3  -5  -8  12214.00  13817.80    368.50     60 o
  -3   3  10  12477.00  11278.20    389.10     60 o
  -3   5  14   1445.80   2329.50    274.20     60 o
  -3   7  19   1420.20    853.50    209.60     60 o
  -3   9  23   2152.40   1775.30    205.40     60 o
  -2  -8 -16    624.87    675.30    221.90     60 o
  -2  -4  -7   5647.60   4751.00    307.60     60 o
  -2   4  11   9501.20   8611.60    336.10     60 o
  -1  -9 -19   1793.70   2083.80    227.50     60 o
  -1  -7 -15   1582.00   2296.30    268.80     60 o
  -1  -5 -10   5880.60   7027.80    303.20     60 o
   0  -8 -18   1327.10   1795.60    232.30     60 o
   0   8  18   1426.00   1467.50    227.30     60 o
   0  10  22   2457.00   1955.90    195.80     60 o
   1   5  10   6073.70   6141.60    297.20     60 o
   1   9  19   1434.70   1498.70    215.90     60 o
   2  -8 -20    502.12    534.30    184.10     60 <
   2  -6 -15   1940.60   2587.30    278.90     60 o
   2  -4 -11   9802.90   7334.40    317.00     60 o
   2   4   7   5640.30   4427.90    311.30     60 o
   2   8  16    788.54    537.40    216.20     60 <
   2  10  20   1182.70    935.30    185.60     60 o
   2  10  21    871.50    985.50    226.40     60 o
   3  -7 -19   1145.70   1053.80    207.90     60 o
   3  -5 -14   1601.40   2788.60    286.50     60 o
   3  -3 -10  11455.00   9976.50    376.20     60 o
   3   5   8  11143.00  11392.00    365.90     60 o
   3   7  13    861.10    795.70    242.70     60 o
   3   9  17    868.78    991.50    227.00     60 o
   3  11  22    190.77    107.80    113.90     60 <
   4  -6 -17   2159.60   2150.30    266.50     60 o
   4  -4 -13   5431.10   4317.80    321.50     60 o
   4   4   5   3651.30   4005.20    366.90     60 o
   4  10  18    837.59    883.90    176.20     60 o
   4  10  19    157.58    455.20    200.40     60 <
   5  -7 -21    452.13    372.50    182.80     60 <
   5  -5 -16   3418.10   2778.90    278.60     60 o
   5  -3 -12   1808.10   3097.60    376.10     60 o
   5   5   6   5535.80   7993.90    421.30     60 o
   5   7  11   3149.70   2976.20    287.60     60 o
   5   9  15    542.26    725.20    206.80     60 o
   6  -6 -19    612.90   1147.20    232.00     60 o
   6  -4 -15   4901.40   3700.50    314.10     60 o
   6   4   3   8408.80  10504.60    464.60     60 o
   7  -3 -14   1022.20   1621.80    323.40     60 o
   7   7   9   2200.60   1784.20    257.00     60 o
   8   0  -8  12090.00  12861.00    455.00     60 o
   8   4   1   5086.40   8412.30    475.10     60 o
  -9   1  12   1148.70   1408.70    274.70     61 o
  -7   1  10    927.31   1479.50    318.80     61 o
  -7   3  15   3791.70   3908.80    282.10     61 o
  -7   5  20    761.77    861.40    224.00     61 o
  -6  -6  -8   1979.30   1601.30    287.50     61 o
  -6   2  11    990.94   1177.70    311.60     61 o
  -6   4  16   4525.30   3542.40    288.20     61 o
  -6   6  21    615.19    451.10    207.80     61 <
  -5  -7 -11   3049.40   3481.70    299.00     61 o
  -5   7  22    620.26   1070.20    211.20     61 o
  -4  -8 -15    804.29    884.20    212.00     61 o
  -4  -6 -10   9211.00   9373.30    355.80     61 o
  -4   2   9  10946.00   9316.90    386.80     61 o
  -4   4  14   6989.70   7049.60    340.70     61 o
  -4   6  19   3944.30   3821.30    293.90     61 o
  -4   8  23    274.30    294.90    169.60     61 <
  -4   8  24    627.12    623.70    186.40     61 o
  -3  -9 -18    817.17    684.10    206.40     61 o
  -3  -7 -13    707.91    859.90    247.20     61 o
  -3  -5  -9   1895.00   2282.00    334.30     61 o
  -3  -3  -4   1205.10   1738.80    342.00     61 o
  -3   5  15   2494.80   3094.90    274.90     61 o
  -3   7  20    348.75    350.80    196.60     61 <
  -2  -8 -17   2651.30   2457.30    240.90     61 o
  -2  -6 -12  12731.00  20250.70    378.50     61 o
  -2   2   7  18931.00  15317.40    422.20     61 o
  -2   4  12  10164.00   9469.20    368.60     61 o
  -1  -7 -16    629.59    847.60    266.20     61 o
  -1  -5 -11   1921.80   1808.10    283.20     61 o
  -1  -3  -6   1837.30   1755.50    335.40     61 o
   0   6  14   6923.10   8666.50    336.10     61 o
   0   8  19   1529.90   1399.80    257.20     61 o
   1  -3  -8  13658.00  11424.40    363.50     61 o
   1   3   6   2077.50   1431.50    327.10     61 o
   1   5  11   1794.50   1558.50    277.70     61 o
   1   9  20    422.84    272.40    174.30     61 <
   1   9  21    224.57    111.30    159.40     61 <
   2  -6 -16   3168.70   3376.10    274.00     61 o
   2  -2  -7  18529.00  14092.00    411.00     61 o
   2   6  12  11668.00  16518.30    364.00     61 o
   2   8  17   2692.20   2191.70    236.50     61 o
   2  10  22   4318.90   4118.90    234.70     61 o
   3  -7 -20    392.48    288.00    185.60     61 <
   3  -5 -15   3068.70   3375.70    285.60     61 o
   3  -3 -10  10123.00   9976.50    376.20     61 o
   3   3   4   1656.70   1646.40    333.70     61 o
   3   5   9   2132.00   1898.10    321.90     61 o
   3   9  18    776.53    602.60    205.80     61 <
   3   9  19    748.17    750.80    215.60     61 o
   4  -6 -19   4261.10   4245.70    290.70     61 o
   4  -6 -18   3393.00   3446.50    271.60     61 o
   4  -4 -14   6656.30   7288.60    333.30     61 o
   4  -2  -9  10050.00   8819.50    377.70     61 o
   4   6  10   9439.00   9417.00    358.10     61 o
   4  10  20   2700.50   2242.80    199.50     61 o
   5  -5 -17   2258.20   2262.80    277.20     61 o
   5   9  16   1489.40   1228.20    229.20     61 o
   6  -4 -16   4406.60   3471.80    288.80     61 o
   6  -2 -11   1391.10   1263.80    322.80     61 o
   8  -2 -13   1484.00   1606.30    305.80     61 o
   8   6   6   2627.20   2483.20    286.90     61 o
  -9  -1   8   1457.20   2305.10    321.60     62 o
  -9   1  13    703.36    751.40    209.60     62 o
  -7   1  11   1162.00   1210.00    245.00     62 o
  -7   3  16    998.37    871.90    240.60     62 o
  -7   5  21   1075.60    782.80    201.90     62 o
  -6   2  12    653.18    794.40    249.00     62 o
  -6   6  22    442.77    643.10    195.80     62 o
  -6   6  23    128.55    567.50    202.20     62 <
  -5  -7 -12   3252.50   3261.70    302.20     62 o
  -5  -5  -7   9628.00  10759.10    401.80     62 o
  -5   7  24    683.27    541.80    200.50     62 <
  -4  -8 -16    686.09    364.60    206.70     62 <
  -4  -6 -11   1670.70   1846.80    323.70     62 o
  -4   2  10   1557.30   2244.90    317.60     62 o
  -4   4  15   4190.90   4595.20    348.70     62 o
  -4   6  20   4448.40   4224.50    289.40     62 o
  -4   8  25   1166.50    760.00    180.40     62 o
  -3  -9 -19    666.28    759.30    215.60     62 o
  -3  -7 -15    534.01   1117.80    246.10     62 o
  -3   1   6  18576.00  17340.50    465.90     62 o
  -3   3  11  20598.00  22613.40    436.40     62 o
  -3   7  21   1098.50    544.30    208.10     62 <
  -3   7  22    620.31   1013.20    228.70     62 o
  -2  -8 -18    930.90   1167.90    245.50     62 o
  -2  -6 -13   1281.10   1727.10    335.30     62 o
  -2  -4  -8   4000.40   4800.30    318.80     62 o
  -2   4  13   9329.60   8753.20    345.90     62 o
  -1  -7 -17   5696.70   6077.90    288.00     62 o
  -1  -5 -12   2011.00   2564.90    294.10     62 o
   0  -8 -20   4883.10   6130.00    278.30     62 o
   0   8  21   1236.90   1062.20    255.00     62 o
   1  -3  -9  30207.00  26927.10    417.10     62 o
   1   5  12   1980.00   2348.80    286.90     62 o
   1   9  22    820.92    794.30    213.50     62 o
   2  -6 -18   1038.80   1689.40    267.00     62 o
   2   4   8   4986.90   4478.80    320.50     62 o
   2   6  13   1317.80   1262.80    322.80     62 o
   2   8  18    706.81    807.50    237.70     62 o
   2   8  19   1530.30   1504.40    230.00     62 o
   2  10  23    232.65    494.40    215.50     62 <
   3  -7 -22    658.26    971.40    218.50     62 o
   3  -7 -21   1126.30    308.00    193.40     62 <
   3  -5 -16   1842.90    934.70    263.30     62 o
   3  -3 -11  22562.00  21329.40    423.90     62 o
   3  -1  -6  17045.00  15787.00    449.20     62 o
   3   9  20   1146.90   1510.10    256.50     62 o
   4  -6 -20   5138.30   5273.10    290.50     62 o
   4  -4 -15   4541.60   4573.50    342.60     62 o
   4  -2 -10   1349.00   1838.40    301.70     62 o
   4   6  11   1956.60   1977.10    330.20     62 o
   4  10  21    432.21    315.00    199.60     62 <
   4  10  22    854.81    828.90    155.60     62 o
   5  -5 -19   2366.80   1977.70    274.30     62 o
   5   3   2   2394.40   3788.50    427.10     62 o
   5   5   7   8938.30  11290.90    415.40     62 o
   5   7  12   3417.30   3141.40    300.60     62 o
   5   9  17   3610.00   2679.20    237.00     62 o
   5   9  18    301.05    719.40    232.20     62 o
   6  -4 -17   2194.50   1912.30    277.80     62 o
   6  -2 -12    830.12   1118.60    254.90     62 o
   7  -3 -16    689.88    959.50    232.10     62 o
   7   5   5   3871.40   5120.90    357.60     62 o
   7   7  10   1838.30   1623.60    275.10     62 o
   8  -2 -14   3441.90   2626.00    276.40     62 o
  -7   1  11   1216.00   1210.00    245.00     63 o
  -7   5  22    253.19    327.80    160.90     63 <
  -6  -6  -9    512.35    680.70    236.70     63 <
  -6  -4  -4   2712.30   3487.40    384.90     63 o
  -6   6  23     75.61    567.50    202.20     63 <
  -6   6  24    968.47   1229.70    183.80     63 o
  -5  -7 -13   2837.50   2437.90    260.40     63 o
  -5  -5  -8   1111.40   2853.90    346.80     63 o
  -5   3  14    723.85   1352.60    278.10     63 o
  -5   7  25    344.89    409.10    157.80     63 <
  -4  -8 -17    685.66    510.00    184.40     63 <
  -4  -6 -12   4730.80   4174.90    277.70     63 o
  -4   2  10   1696.60   2244.90    317.60     63 o
  -4   4  16   7381.60   7242.20    311.70     63 o
  -4   6  21   1165.60   1115.60    240.50     63 o
  -3  -7 -16   1935.50   1657.10    219.20     63 o
  -3  -5 -10   3699.70   4626.60    298.20     63 o
  -3   3  12  13414.00  11871.00    379.60     63 o
  -3   7  23   1592.50   1420.70    204.50     63 o
  -2  -8 -20    520.16    977.20    207.90     63 o
  -2  -8 -19   1242.10   1933.80    238.50     63 o
  -2  -6 -14   6387.30   7929.40    289.50     63 o
  -2   2   8  30549.00  23480.00    437.10     63 o
  -2   4  13   7626.90   8753.20    345.90     63 o
  -2   6  19    883.50   1158.60    227.80     63 o
  -1  -7 -18   1080.40    845.10    238.90     63 o
  -1  -3  -7  21100.00  22559.20    423.00     63 o
   0   8  22   1382.10   1141.80    200.70     63 o
   1   3   7  21012.00  20318.70    420.20     63 o
   1   5  13   1036.10    817.60    241.20     63 o
   1   7  18    988.79    797.40    235.30     63 o
   1   9  23   3062.70   2826.40    238.10     63 o
   1   9  24    327.43    721.80    207.30     63 o
   2  -6 -19   1131.50   1110.70    226.60     63 o
   2  -4 -13   6921.50   8010.20    343.20     63 o
   2   6  14   5714.70   6852.20    284.40     63 o
   2   8  20    617.63    782.70    201.70     63 o
   3  -7 -23   1861.90   1775.80    197.70     63 o
   3  -7 -22    723.89    971.40    218.50     63 o
   3  -5 -17    874.94   1220.50    221.10     63 o
   3  -3 -12  12025.00  12349.10    367.40     63 o
   3   5  10   4115.30   4277.60    298.80     63 o
   3   9  21   3627.60   5345.60    251.80     63 o
   3   9  22   1391.20   1103.10    199.20     63 o
   4  -6 -21   1187.70   1394.50    237.00     63 o
   4  -4 -16   7293.80   6929.20    303.30     63 o
   4  -2 -10   1319.20   1838.40    301.70     63 o
   4   6  12   5647.10   4489.50    275.50     63 o
   4   8  17    863.75    619.80    202.10     63 o
   4   8  18    762.83    834.10    182.30     63 o
   5  -5 -20   4493.50   5398.30    247.60     63 o
   5  -5 -19   1942.60   1977.70    274.30     63 o
   5  -3 -14    941.43   1421.90    270.70     63 o
   5   5   8   1380.80   3085.00    351.30     63 o
   5   7  13   2640.90   2751.60    271.10     63 o
   5   9  19   2174.20   1587.70    185.40     63 o
   6  -4 -18   2837.70   2081.50    226.20     63 o
   6   4   4   2459.60   4460.70    384.90     63 o
   7  -3 -16    952.65    959.50    232.10     63 o
   7   7  11   3302.70   2867.30    247.80     63 o
  -7   3  17    648.20    624.90    183.00     64 o
  -7   5  23    224.65    420.10    133.10     64 o
  -6  -6 -10    782.55    576.00    196.30     64 <
  -6   2  13   1477.10   1527.10    247.00     64 o
  -6   6  25    147.48    215.30    110.00     64 <
  -5  -7 -14   1409.10   1397.80    209.30     64 o
  -5   1   9   5908.70   5051.50    337.70     64 o
  -5   3  15   6123.90   4278.50    249.00     64 o
  -5   5  21    670.25    678.80    165.00     64 o
  -5   7  26    419.71    281.80    113.50     64 <
  -5   7  27    319.48    313.20    117.90     64 <
  -4  -8 -19    939.60    938.30    162.10     64 o
  -4  -8 -18    889.74    718.60    166.70     64 o
  -4  -6 -13   3348.60   2652.90    222.00     64 o
  -4  -4  -7   2344.90   2292.70    289.30     64 o
  -4   2  11   7386.10   9908.70    333.50     64 o
  -4   4  17    782.44   1106.70    218.50     64 o
  -4   6  22   4131.40   3044.40    204.90     64 o
  -4   6  23   1529.90   1484.70    182.90     64 o
  -3  -7 -17    213.11    263.10    135.60     64 <
  -3  -5 -11   4499.80   4103.40    267.40     64 o
  -3  -3  -5   7088.00   8080.90    367.00     64 o
  -3   7  24    593.04    628.20    154.20     64 o
  -2  -8 -21   2813.60   2372.80    180.40     64 o
  -2  -6 -15   4271.20   4012.50    241.00     64 o
  -2  -4  -9   1286.20   1406.80    279.90     64 o
  -2   4  14  12936.00  14700.00    337.00     64 o
  -2   6  20    454.50    352.00    148.00     64 <
  -1  -7 -19   2539.20   2090.60    191.70     64 o
  -1  -5 -13   1190.90    925.00    243.30     64 o
   0   4  12  19113.00  22887.50    390.20     64 o
   0   8  23   1242.00   1246.50    171.40     64 o
   0   8  24   2599.90   1705.40    171.00     64 o
   1  -3 -10   6782.80   4937.50    334.40     64 o
   1   5  13    997.62    817.60    241.20     64 o
   1   7  19   2645.60   1956.70    190.20     64 o
   1   7  20    289.86    384.20    148.60     64 <
   1   9  25   2768.80   2321.80    173.10     64 o
   2  -6 -20    357.52    334.60    149.20     64 <
   2  -4 -14  13396.00  13331.10    330.70     64 o
   2   4   9   1019.80   1260.10    276.70     64 o
   2   6  15   3280.80   3486.00    231.30     64 o
   2   8  21   2987.70   2139.10    177.80     64 o
   3  -5 -18    376.79    498.50    173.00     64 <
   3  -3 -12  12661.00  12349.10    367.40     64 o
   3   5  11   4544.00   3803.40    272.10     64 o
   3   7  17    422.16    318.70    143.70     64 <
   3   9  23   1755.40   1239.20    158.00     64 o
   4  -6 -22   2920.90   3107.50    197.20     64 o
   4  -4 -16   7310.70   6929.20    303.30     64 o
   4   4   7   2693.30   2670.50    307.80     64 o
   4   6  13   3687.90   2963.10    229.40     64 o
   4   8  18    810.15    834.10    182.30     64 o
   4   8  19   1163.30   1116.40    171.10     64 o
   5  -5 -21    628.79   1153.30    181.20     64 o
   5  -5 -20   4961.00   5398.30    247.60     64 o
   5  -3 -15   5176.20   4296.70    237.20     64 o
   5  -1  -9   6048.70   5080.10    327.70     64 o
   5   5   9   5682.40   9008.60    305.70     64 o
   5   7  14   1202.90   1648.70    223.40     64 o
   5   9  20    715.38    720.40    147.20     64 o
   5   9  21    541.44    283.70    115.60     64 <
   6  -4 -19    230.92    512.90    154.40     64 o
   6  -2 -13   1903.60   1676.20    249.30     64 o
   7  -3 -17    620.09    600.70    178.90     64 o
   7   7  12   1391.80   1663.20    210.60     64 o
  -8   0  10   1675.30   1942.20    265.60     65 o
  -7   1  12    539.52    554.60    194.50     65 <
  -7   3  18    563.77    447.30    147.30     65 o
  -6  -6 -11   1541.70   1432.40    206.00     65 o
  -6   2  14   4394.80   3592.00    239.30     65 o
  -6   6  26    393.45    217.00    111.50     65 <
  -5  -7 -15    316.76    244.00    134.10     65 <
  -5  -5  -9   6927.50   9210.00    300.50     65 o
  -5   3  16    464.80    431.70    178.20     65 <
  -5   5  22   1129.10    853.30    165.90     65 o
  -4  -8 -20   3242.60   2092.80    179.10     65 o
  -4  -8 -19   1179.30    938.30    162.10     65 o
  -4  -6 -13   3395.20   2652.90    222.00     65 o
  -4  -4  -7   2070.30   2292.70    289.30     65 o
  -4   2  11   7380.00   9908.70    333.50     65 o
  -4   4  17    571.63   1106.70    218.50     65 o
  -4   6  23   1497.30   1484.70    182.90     65 o
  -4   6  24   1710.60   1087.30    169.20     65 o
  -3  -7 -18    254.29    157.50    122.40     65 <
  -3  -5 -12   6073.90   5837.80    276.10     65 o
  -3   3  13   3560.10   3302.50    270.70     65 o
  -3   7  25   2201.90   1322.50    165.50     65 o
  -3   7  26    362.96    431.50    143.30     65 o
  -2  -8 -22    201.23    439.80    142.50     65 o
  -2  -6 -16   1373.90   1323.10    198.90     65 o
  -2  -4 -10   8175.20   6309.80    290.90     65 o
  -2   4  15   5702.50   7285.80    297.20     65 o
  -2   6  21    720.90   1107.10    190.90     65 o
  -1  -7 -20    304.81    517.70    156.60     65 o
  -1  -5 -14    426.77    505.60    191.10     65 <
  -1  -3  -8   5151.70   4436.00    346.60     65 o
   0   4  12  20774.00  22887.50    390.20     65 o
   0   6  19   2663.60   1645.70    208.50     65 o
   0   8  24   1997.20   1705.40    171.00     65 o
   0   8  25    550.50    446.80    139.30     65 o
   1   3   8   5005.60   3837.70    346.40     65 o
   1   5  14    632.94    418.20    181.40     65 <
   1   7  20    195.76    384.20    148.60     65 <
   1   7  21   1551.30   1223.40    170.50     65 o
   2  -6 -21    693.11    771.80    177.40     65 o
   2  -4 -15   6403.60   7685.40    301.00     65 o
   2   4  10   8363.50   5805.70    291.10     65 o
   2   8  22    333.27    394.20    137.70     65 <
   2   8  23    933.77    672.90    145.30     65 o
   3  -5 -19   2601.10   1948.50    204.70     65 o
   3  -3 -13   3570.60   3365.80    273.30     65 o
   3   5  12   6496.00   5642.10    279.20     65 o
   3   7  18    210.08    263.70    134.20     65 <
   3   9  24    661.51    486.50    131.50     65 o
   4  -6 -24   1595.10   1320.40    169.30     65 o
   4  -6 -23   1887.80   1768.40    185.50     65 o
   4  -4 -17    658.74   1184.10    216.40     65 o
   4  -2 -11   8146.80   9090.40    323.60     65 o
   4   6  14    327.42    720.40    184.00     65 o
   4   8  20   3413.10   2396.30    186.40     65 o
   5  -5 -22    981.88    864.20    160.00     65 o
   5  -5 -21    736.35   1153.30    181.20     65 o
   5  -3 -15   4741.20   4296.70    237.20     65 o
   5   3   3   4894.10   6569.00    383.00     65 o
   5   5   9   6548.20   9008.60    305.70     65 o
   5   9  21    619.32    283.70    115.60     65 <
   6  -4 -20    771.79    320.30    133.60     65 <
   6  -2 -14   4183.50   3323.70    235.30     65 o
   6   4   5   3483.50   3624.90    295.30     65 o
   7  -3 -18    369.91    277.00    136.00     65 <
   7   5   7    336.59    992.00    205.60     65 o
   7   7  13    977.23    786.40    162.00     65 o
   8   0 -10   1446.60   1475.50    248.00     65 o
  -7   1  13    374.56    646.70    178.90     66 o
  -7   3  19    653.07    612.30    150.80     66 o
  -6  -6 -12   3445.40   3314.40    215.80     66 o
  -6  -4  -5   2933.10   3332.80    264.50     66 o
  -6   0   8   5625.00   6758.90    329.20     66 o
  -6   2  15   1931.30   1949.70    224.40     66 o
  -6   4  21    258.11    331.90    131.30     66 <
  -6   4  22    343.47    302.20    130.70     66 <
  -5  -7 -17    359.88    210.40    126.70     66 <
  -5  -7 -16    266.25    293.50    137.10     66 <
  -5  -5 -10   3922.40   4342.30    269.30     66 o
  -5   1  10   2016.50   2246.20    292.20     66 o
  -5   3  17   1896.30   1281.30    199.50     66 o
  -5   5  23    932.19    849.00    163.00     66 o
  -5   5  24   1394.30   1222.90    171.90     66 o
  -4  -6 -15    685.83    691.80    187.50     66 o
  -4  -6 -14    566.13    648.00    178.60     66 o
  -4  -4  -8    480.74    685.60    222.30     66 o
  -4   2  12   3287.50   2965.90    267.10     66 o
  -4   6  25    843.79    466.00    141.80     66 o
  -4   6  26    129.13    259.50    130.50     66 <
  -3  -7 -19    582.71    496.10    150.00     66 o
  -3  -3  -6   1282.50   1775.90    308.20     66 o
  -3   3  14    961.64   1169.80    243.30     66 o
  -3   5  20   2009.70   1898.50    216.90     66 o
  -3   5  21   3093.70   2420.90    214.60     66 o
  -3   7  27   1730.40    990.30    152.80     66 o
  -3   7  28     82.73    230.30    117.40     66 <
  -2  -6 -17   1251.10   1378.00    199.90     66 o
  -2  -2  -4  10929.00   9748.00    451.90     66 o
  -2   4  16    452.39    756.20    208.00     66 o
  -2   6  22   3460.70   3104.00    207.30     66 o
  -2   6  23    571.96    813.10    179.50     66 o
  -1  -7 -22    438.64    694.90    158.70     66 o
  -1  -7 -21   1314.10   1376.90    177.80     66 o
  -1  -5 -15    766.25    466.40    181.90     66 <
   0   4  13   8179.10  11238.30    337.90     66 o
   0   6  20   3402.10   2850.60    214.30     66 o
   0   8  26    832.84    813.80    148.10     66 o
   0   8  27    263.98    527.10    134.30     66 o
   1  -3 -11  19306.00  19635.40    403.20     66 o
   1   5  15    848.01    426.70    179.40     66 <
   1   7  22    334.19    573.50    155.80     66 o
   2  -6 -23    503.13    841.30    181.80     66 o
   2  -6 -22   3048.50   3075.70    204.90     66 o
   2  -4 -16    495.84   1009.10    219.90     66 o
   2   2   4  11339.00   8410.20    446.40     66 o
   2   4  11   1694.60   1153.90    251.70     66 o
   2   8  24    359.65    422.90    132.60     66 o
   3  -5 -21   2733.70   2796.00    218.10     66 o
   3  -5 -20   1668.60   1954.70    212.10     66 o
   3  -3 -14    929.26   1042.30    236.20     66 o
   3   3   6   1304.10   1568.60    303.50     66 o
   3   5  13   4420.10   4931.20    272.80     66 o
   3   7  19    643.20    545.80    154.50     66 o
   3   7  20    628.74    559.90    157.20     66 o
   3   9  26   1140.20    615.60    134.70     66 o
   4  -4 -19    175.97    737.10    183.50     66 o
   4  -4 -18   3463.40   3390.30    221.70     66 o
   4  -2 -12   2947.50   2923.40    265.30     66 o
   4   4   8    736.89    808.10    230.90     66 o
   4   6  15    675.05    622.60    183.30     66 o
   4   8  21   1530.40   1123.50    173.30     66 o
   4   8  22   2123.90   1407.10    162.60     66 o
   5  -5 -23    801.44    781.30    160.60     66 o
   5  -3 -17   1479.00   1292.30    194.50     66 o
   5  -1 -10   1632.60   2100.90    278.10     66 o
   5   5  10   4729.30   5117.50    286.40     66 o
   6  -4 -21    185.57    268.60    126.90     66 <
   6   0  -8   5813.50   5624.30    308.50     66 o
   7  -3 -19    826.05    494.40    145.70     66 o
   7   7  14    230.02    367.20    139.20     66 <
  -6  -6 -13    252.93    549.00    162.30     67 o
  -6   2  16   1708.40   1443.40    182.90     67 o
  -6   4  23    247.11    208.30    115.50     67 <
  -5  -7 -18    118.76    132.00    102.90     67 <
  -5  -5 -11   1333.30    881.00    179.60     67 o
  -5   3  18    878.52   1002.60    186.60     67 o
  -5   5  25    808.41    649.70    148.70     67 o
  -4  -6 -16   2367.70   2212.50    184.80     67 o
  -4   2  13    759.01    838.00    204.40     67 o
  -4   6  27    406.20    754.10    158.80     67 o
  -4   6  28   1732.00   1134.10    147.90     67 o
  -3  -7 -21   1275.30    945.60    150.20     67 o
  -3  -7 -20    505.06    496.70    151.50     67 o
  -3  -5 -14   2788.10   3144.40    215.60     67 o
  -3   1   8   4912.90   5295.10    308.10     67 o
  -3   3  15   6605.60   6230.10    268.90     67 o
  -3   5  22   1407.60   1524.10    196.50     67 o
  -3   5  23   1391.90    740.40    149.40     67 o
  -2  -6 -19    370.70    448.30    150.60     67 <
  -2  -6 -18   2386.00   2738.50    213.80     67 o
  -2   2  10   9950.10   9232.30    340.30     67 o
  -2   4  17    602.73    610.40    194.50     67 o
  -2   6  24   1783.60   2007.60    199.70     67 o
  -2   6  25    688.47    563.40    151.80     67 o
  -1  -7 -23    886.98    848.90    161.70     67 o
  -1  -5 -17    385.28    443.40    148.80     67 <
  -1  -5 -16    649.39    689.60    196.20     67 o
  -1  -3  -9  24518.00  25063.30    419.70     67 o
   0   4  14   3120.20   5307.20    288.10     67 o
   0   6  21    184.64    684.10    194.90     67 o
   0   6  22   2356.90   3483.80    202.40     67 o
   1  -3 -12   3458.30   5354.90    347.70     67 o
   1  -1  -5  11254.00   7157.60    485.90     67 o
   1   5  16    619.34    631.70    183.40     67 o
   1   5  17    442.64    381.90    148.30     67 <
   1   7  23   1093.10    896.20    162.60     67 o
   1   7  24    200.82    154.20    109.90     67 <
   2  -6 -24   1811.90   2304.30    193.00     67 o
   2  -4 -17    555.50    385.30    176.20     67 <
   2  -2 -10   9915.60   8411.20    323.60     67 o
   2   6  19    534.34    495.10    155.60     67 o
   2   8  25    274.99    191.00    115.20     67 <
   2   8  26   1168.70    630.60    136.30     67 o
   3  -5 -22   1582.30   1784.10    197.90     67 o
   3  -3 -15   6461.50   6508.30    261.50     67 o
   3   5  14   2879.10   3416.50    227.80     67 o
   3   7  21   1088.10   1181.10    161.50     67 o
   4  -4 -20   2278.60   2090.50    190.70     67 o
   4  -2 -13    576.77    847.50    199.00     67 o
   4   4   9   1972.40   1308.20    195.30     67 o
   4   8  23    112.39    169.40    105.60     67 <
   4   8  24    180.09    131.20     88.30     67 <
   5  -5 -24   1380.60   1417.40    168.70     67 o
   5  -3 -18    885.27    954.40    181.70     67 o
   5   5  11   1782.10   1557.60    212.50     67 o
   5   7  18    158.79    157.50    110.60     67 <
   6  -4 -23    148.56    179.80    105.80     67 <
   6  -4 -22    237.86    263.20    126.60     67 <
   6   4   6    776.81   1433.90    219.80     67 o
   7  -3 -20    122.17    682.90    155.30     67 o
   7   5   8    869.92    663.70    163.90     67 o


# For import please use the tool of Jana2020 program:
# "Structure->New->from Jana2020 embedded in CIF"


_Jana_m40_file
;
   13    0    0    1    0
 1.000000 0.000000 0.000000 0.000000 0.000000 0.000000      000000
 0.000000 0.000000 0.000000                                 000
 0.000000 0.000000 0.000000 0.000000 0.000000 0.000000      000000
 0.000000 0.000000 0.000000 0.000000 0.000000 0.000000      000000
K1        2  2     0.500000 0.500000 0.598758 0.250000
 0.020619 0.030730 0.027513 0.000000 0.000322 0.000000      0010111010
Si1       4  2     0.750000 0.049305 0.759041 0.364214
 0.002760 0.011658 0.009542-0.000004-0.000182-0.001701      0111111111
Al1       1  2     0.250000 0.049305 0.759041 0.364214
 0.002760 0.011658 0.009542-0.000004-0.000182-0.001701      0000000000
Si2       4  2     0.750000 0.035044 0.429746 0.364499
 0.002860 0.007351 0.010942 0.000631-0.002401-0.002211      0111111111
Al2       1  2     0.250000 0.035044 0.429746 0.364499
 0.002860 0.007351 0.010942 0.000631-0.002401-0.002211      0000000000
Al0       1  2     1.000000 0.250155 0.583632 0.500155
 0.004457 0.012472 0.004655 0.000728-0.001723-0.001869      0111111111
O1        3  2     1.000000 0.117693 0.751512 0.446505
 0.006026 0.013708 0.009122 0.001050-0.002380-0.001809      0111111111
O2        3  2     1.000000 0.038113 0.444200 0.446539
 0.004023 0.019551 0.004554-0.003517-0.000937-0.001315      0111111111
O3        3  2     1.000000 0.086357 0.592460 0.331942
 0.018785 0.012028 0.016369-0.000109 0.001314-0.001078      0111111111
O4        3  2     1.000000 0.249163 0.871761 0.331707
 0.007368 0.019990 0.014085-0.002104 0.000384 0.000990      0111111111
O5        3  2     1.000000 0.247863 0.309277 0.343158
 0.009870 0.020255 0.023895 0.002634-0.000723-0.005154      0111111111
O6        3  2     1.000000 0.543139 0.562459 0.449736
 0.005868 0.013841 0.019922 0.000313 0.003153 0.001145      0111111111
H1        5  2     1.000000 0.628647 0.650818 0.438700
 0.067691 0.031817 0.166939-0.008702 0.019133 0.051555      0111111111
--------------------------   s.u. block   --------------------------------------
 0.000000 0.000000 0.000000 0.000000 0.000000 0.000000
 0.000000 0.000000 0.000000
 0.000000 0.000000 0.000000 0.000000 0.000000 0.000000
 0.000000 0.000000 0.000000 0.000000 0.000000 0.000000
K1                 0.000000 0.000000 0.000211 0.000000
 0.001033 0.001049 0.003506 0.000000 0.001340 0.000000
Si1                0.000000 0.000294 0.000144 0.000153
 0.000532 0.000615 0.002017 0.000347 0.000748 0.000619
Al1                0.000000 0.000294 0.000144 0.000153
 0.000532 0.000615 0.002017 0.000347 0.000748 0.000619
Si2                0.000000 0.000277 0.000134 0.000147
 0.000529 0.000571 0.001969 0.000329 0.000712 0.000586
Al2                0.000000 0.000277 0.000134 0.000147
 0.000529 0.000571 0.001969 0.000329 0.000712 0.000586
Al0                0.000000 0.000303 0.000158 0.000160
 0.000605 0.000643 0.002088 0.000343 0.000786 0.000594
O1                 0.000000 0.000439 0.000215 0.000214
 0.000934 0.000933 0.003070 0.000537 0.001210 0.000913
O2                 0.000000 0.000424 0.000240 0.000216
 0.000896 0.001005 0.003005 0.000601 0.001130 0.001025
O3                 0.000000 0.000520 0.000226 0.000243
 0.001245 0.000921 0.003450 0.000633 0.001472 0.001024
O4                 0.000000 0.000456 0.000247 0.000226
 0.000979 0.001063 0.003318 0.000641 0.001301 0.001099
O5                 0.000000 0.000475 0.000258 0.000255
 0.001005 0.001109 0.003931 0.000674 0.001405 0.001161
O6                 0.000000 0.000443 0.000228 0.000238
 0.000929 0.000972 0.003294 0.000572 0.001207 0.001014
H1                 0.000000 0.005616 0.002571 0.002816
 0.020680 0.011625 0.066481 0.010090 0.027750 0.018729
--------------------------   Saved points   ------------------------------------
    0
--------------------------   Critical points   ---------------------------------
    0
--------------------------   Fourier maxima   ----------------------------------
    1    1    3
Max1      1  1     1.000000 0.720275 0.425394 0.425609      000  0  0  0
     0.11     0.07
Max2      1  1     1.000000 0.260699 0.771600 0.094557      000  0  0  0
     0.09     0.07
Max3      1  1     1.000000 0.809151 0.425850 0.581286      000  0  0  0
     0.10     0.06
Max4      1  1     1.000000 0.132592 0.097079 0.748921      000  0  0  0
     0.09     0.06
Max5      1  1     1.000000 0.891953 0.389173 0.749254      000  0  0  0
     0.09     0.06
Max6      1  1     1.000000 0.351095 0.298860 0.781397      000  0  0  0
     0.10     0.05
Max7      1  1     1.000000 0.060326 0.750835 0.350952      000  0  0  0
     0.15     0.05
Max8      1  1     1.000000 0.176682 0.245552-0.002292      000  0  0  0
     0.10     0.04
Max9      1  1     1.000000 0.941560 0.322358 0.320741      000  0  0  0
     0.08     0.04
Max10     1  1     1.000000 0.000000 0.000000 0.000000      000  0  0  0
     0.09     0.04
Max11     1  1     1.000000 0.520219 0.435736 0.620840      000  0  0  0
     0.08     0.04
Max12     1  1     1.000000 0.244630 0.088296 0.006747      000  0  0  0
     0.10     0.04
Max13     1  1     1.000000 0.973041 0.585003 0.644829      000  0  0  0
     0.08     0.04
Max14     1  1     1.000000 0.848739 0.028697 0.713060      000  0  0  0
     0.07     0.04
Max15     1  1     1.000000 0.098837 0.578665 0.029883      000  0  0  0
     0.07     0.04
Max16     1  1     1.000000 0.148702 0.282601 0.264537      000  0  0  0
     0.08     0.04
Max17     1  1     1.000000 0.436023 0.590361 0.963989      000  0  0  0
     0.07     0.04
Max18     1  1     1.000000 0.022283 0.754894 0.284878      000  0  0  0
     0.09     0.04
Max19     1  1     1.000000 0.801918 0.193091 0.130702      000  0  0  0
     0.08     0.04
Max20     1  1     1.000000 0.917756 0.666255 0.515814      000  0  0  0
     0.08     0.03
Max21     1  1     1.000000 0.272545 0.192189 0.651047      000  0  0  0
     0.07     0.03
Max22     1  1     1.000000 0.657374-0.003876 0.140543      000  0  0  0
     0.08     0.03
Max23     1  1     1.000000 0.394603 0.244354 0.062429      000  0  0  0
     0.09     0.03
Max24     1  1     1.000000 0.500000 0.000000 0.000000      000  0  0  0
     0.08     0.03
--------------------------------------------------------------------------------
;


_Jana_m42_file
;
commands updateflags
calcdyn 1 usewks 0 scalefc 1 usestdver 1
threads 14 tiltcorr 1 iedt 1 thickmodel 1
nzones 67 intsteps 350
ormat
   -0.189720   -0.018210   -0.000500
    0.031990   -0.109220    0.000740
    0.017070    0.001500    0.049860
omega 0 gmax 2.5 sca 10 sgmax 0.01 sgmaxr 0.1 csgmaxr 0.67 dsgmin 0.005
mosaicity 26 isotropic 0
end
*******************************************************************************
 0.780773                                                   1
 0.260000 0.000000 0.000000 0.000000 0.000000 0.000000      000000
 0.000000 0.000000 0.000000                                 000
# Zone 1 10.3460
-0.191960 1.000000 0.259800-59.54700 0.413000 1.400000      T   1
 740.9479 6340.479 0.000000 0.000000                        1100
-81.50600 0.190000                                          00
# Zone 2 11.8411
-0.185440 1.000000 0.279180-57.74800 0.371000 1.400000      T   1
 1048.715 6340.479 0.000000 0.000000                        1000
-116.8740 0.272000                                          00
# Zone 3 12.3682
-0.178650 1.000000 0.299330-55.94800 0.334000 1.400000      T   1
 1258.734 6340.479 0.000000 0.000000                        1000
-114.1020 0.394000                                          00
# Zone 4 14.1568
-0.171550 1.000000 0.320320-54.14800 0.300000 1.400000      T   1
 1371.104 6340.479 0.000000 0.000000                        1000
-14.87200 0.053000                                          00
# Zone 5 12.8356
-0.164120 1.000000 0.342260-52.34800 0.270000 1.400000      T   1
 1595.897 6340.479 0.000000 0.000000                        1000
-86.41900 0.195000                                          00
# Zone 6 10.1531
-0.156320 1.000000 0.365260-50.54800 0.244000 1.400000      T   1
 1604.279 6340.479 0.000000 0.000000                        1000
-76.01600 0.127000                                          00
# Zone 7 11.4097
-0.148090 1.000000 0.389450-48.74800 0.219000 1.400000      T   1
 1820.827 6340.479 0.000000 0.000000                        1000
 85.86100 0.174000                                          00
# Zone 8 8.0313
-0.139390 1.000000 0.414980-46.94800 0.197000 1.400000      T   1
 1807.517 6340.479 0.000000 0.000000                        1000
 13.16400 0.407000                                          00
# Zone 9 8.8687
-0.130160 1.000000 0.442000-45.14800 0.177000 1.400000      T   1
 1909.425 6340.479 0.000000 0.000000                        1000
 132.4150 0.012000                                          00
# Zone 10 10.7572
-0.120340 1.000000 0.470730-43.34900 0.159000 1.400000      T   1
 2043.162 6340.479 0.000000 0.000000                        1000
-128.9230 0.292000                                          00
# Zone 11 8.0634
-0.109830 1.000000 0.501380-41.54900 0.143000 1.400000      T   1
 2142.193 6340.479 0.000000 0.000000                        1000
 122.1030 0.248000                                          00
# Zone 12 8.1090
-0.098560 1.000000 0.534220-39.74900 0.128000 1.400000      T   1
 2211.375 6340.479 0.000000 0.000000                        1000
-99.59600 0.043000                                          00
# Zone 13 8.3440
-0.086400 1.000000 0.569570-37.94900 0.114000 1.400000      T   1
 2413.148 6340.479 0.000000 0.000000                        1000
-92.00700 0.116000                                          00
# Zone 14 10.5992
-0.073230 1.000000 0.607800-36.14900 0.101000 1.400000      T   1
 2392.203 6340.479 0.000000 0.000000                        1000
 155.6220 0.015000                                          00
# Zone 15 7.2738
-0.058880 1.000000 0.649370-34.34900 0.090000 1.400000      T   1
 2455.054 6340.479 0.000000 0.000000                        1000
-140.2460 0.083000                                          00
# Zone 16 7.1825
-0.043170 1.000000 0.694830-32.54900 0.079000 1.400000      T   1
 2452.090 6340.479 0.000000 0.000000                        1000
 59.04200 0.245000                                          00
# Zone 17 8.0664
-0.025860 1.000000 0.744860-30.74900 0.069000 1.400000      T   1
 2559.090 6340.479 0.000000 0.000000                        1000
-82.51400 0.322000                                          00
# Zone 18 9.6056
-0.006650 1.000000 0.800290-28.94900 0.061000 1.400000      T   1
 2446.388 6340.479 0.000000 0.000000                        1000
 8.698000 0.096000                                          00
# Zone 19 8.9635
 0.014830 1.000000 0.862190-27.14900 0.053000 1.400000      T   1
 2684.056 6340.479 0.000000 0.000000                        1000
-124.7320 0.158000                                          00
# Zone 20 8.1055
 0.039050 1.000000 0.931880-25.34900 0.045000 1.400000      T   1
 2825.146 6340.479 0.000000 0.000000                        1000
 115.4370 0.309000                                          00
# Zone 21 8.1756
 0.065880 0.988990 1.000000-23.54900 0.039000 1.400000      T   1
 2761.001 6340.479 0.000000 0.000000                        1000
-57.49800 0.106000                                          00
# Zone 22 9.6157
 0.089210 0.907260 1.000000-21.74900 0.033000 1.400000      T   1
 2786.150 6340.479 0.000000 0.000000                        1000
-90.84700 0.303000                                          00
# Zone 23 10.3569
 0.111970 0.827640 1.000000-19.94900 0.027000 1.400000      T   1
 2744.887 6340.479 0.000000 0.000000                        1000
-76.74700 0.203000                                          00
# Zone 24 9.1887
 0.134220 0.749900 1.000000-18.14900 0.022000 1.400000      T   1
 2756.692 6340.479 0.000000 0.000000                        1000
-0.233000 0.111000                                          00
# Zone 25 10.9495
 0.156020 0.673830 1.000000-16.35000 0.018000 1.400000      T   1
 2801.824 6340.479 0.000000 0.000000                        1000
 152.8310 0.237000                                          00
# Zone 26 10.6283
 0.177440 0.599230 1.000000-14.55000 0.014000 1.400000      T   1
 2913.756 6340.479 0.000000 0.000000                        1000
-43.55800 0.321000                                          00
# Zone 27 11.8610
 0.198510 0.525920 1.000000-12.75000 0.011000 1.400000      T   1
 2897.854 6340.479 0.000000 0.000000                        1000
-94.70900 0.259000                                          00
# Zone 28 10.9292
 0.219290 0.453710 1.000000-10.95000 0.008000 1.400000      T   1
 2845.627 6340.479 0.000000 0.000000                        1000
-55.78300 0.351000                                          00
# Zone 29 10.0920
 0.239830 0.382450 1.000000-9.150000 0.005000 1.400000      T   1
 2870.806 6340.479 0.000000 0.000000                        1000
 34.29100 0.253000                                          00
# Zone 30 13.0375
 0.260170 0.311980 1.000000-7.350000 0.004000 1.400000      T   1
 2878.397 6340.479 0.000000 0.000000                        1000
 36.82200 0.165000                                          00
# Zone 31 13.6246
 0.280360 0.242140 1.000000-5.550000 0.002000 1.400000      T   1
 2983.488 6340.479 0.000000 0.000000                        1000
-40.44600 0.094000                                          00
# Zone 32 10.5461
 0.300430 0.172800 1.000000-3.750000 0.001000 1.400000      T   1
 2938.239 6340.479 0.000000 0.000000                        1000
-3.264000 0.339000                                          00
# Zone 33 13.6725
 0.320430 0.103820 1.000000-1.950000 0.000000 1.400000      T   1
 3023.467 6340.479 0.000000 0.000000                        1000
-177.8120 0.261000                                          00
# Zone 34 13.9511
 0.340390 0.035040 1.000000-0.150000 0.000000 1.400000      T   1
 2959.923 6340.479 0.000000 0.000000                        1000
 45.37900 0.181000                                          00
# Zone 35 14.2164
 0.360360-0.033650 1.000000 1.650000 0.000000 1.400000      T   1
 2932.475 6340.479 0.000000 0.000000                        1000
-57.25100 0.225000                                          00
# Zone 36 14.6715
 0.380380-0.102400 1.000000 3.450000 0.001000 1.400000      T   1
 2838.479 6340.479 0.000000 0.000000                        1000
-7.279000 0.219000                                          00
# Zone 37 12.7198
 0.400480-0.171340 1.000000 5.250000 0.002000 1.400000      T   1
 2944.877 6340.479 0.000000 0.000000                        1000
-93.93600 0.238000                                          00
# Zone 38 14.6434
 0.420700-0.240610 1.000000 7.050000 0.003000 1.400000      T   1
 2955.177 6340.479 0.000000 0.000000                        1000
 114.9710 0.150000                                          00
# Zone 39 11.9124
 0.441100-0.310360 1.000000 8.850000 0.005000 1.400000      T   1
 2913.778 6340.479 0.000000 0.000000                        1000
 73.25900 0.184000                                          00
# Zone 40 9.4499
 0.461700-0.380720 1.000000 10.65000 0.007000 1.400000      T   1
 2870.578 6340.479 0.000000 0.000000                        1000
 156.2960 0.203000                                          00
# Zone 41 14.8864
 0.482550-0.451840 1.000000 12.45000 0.010000 1.400000      T   1
 2631.851 6340.479 0.000000 0.000000                        1000
-96.79400 0.220000                                          00
# Zone 42 12.0248
 0.503700-0.523880 1.000000 14.25000 0.013000 1.400000      T   1
 2571.857 6340.479 0.000000 0.000000                        1000
 73.53600 0.158000                                          00
# Zone 43 9.1025
 0.525200-0.597010 1.000000 16.05000 0.017000 1.400000      T   1
 2801.970 6340.479 0.000000 0.000000                        1000
-109.9310 0.102000                                          00
# Zone 44 9.1021
 0.547100-0.671390 1.000000 17.84900 0.021000 1.400000      T   1
 2813.521 6340.479 0.000000 0.000000                        1000
-108.2340 0.368000                                          00
# Zone 45 11.8274
 0.569450-0.747210 1.000000 19.64900 0.026000 1.400000      T   1
 2917.926 6340.479 0.000000 0.000000                        1000
-21.14700 0.169000                                          00
# Zone 46 9.2635
 0.592320-0.824670 1.000000 21.44900 0.032000 1.400000      T   1
 2729.206 6340.479 0.000000 0.000000                        1000
-58.72000 0.153000                                          00
# Zone 47 7.0004
 0.615760-0.903970 1.000000 23.24900 0.038000 1.400000      T   1
 2742.448 6340.479 0.000000 0.000000                        1000
 84.47100 0.234000                                          00
# Zone 48 9.9480
 0.639840-0.985350 1.000000 25.04900 0.044000 1.400000      T   1
 2777.266 6340.479 0.000000 0.000000                        1000
 21.37900 0.417000                                          00
# Zone 49 11.5100
 0.621720-1.000000 0.935400 26.84900 0.051000 1.400000      T   1
 2765.223 6340.479 0.000000 0.000000                        1000
 107.6590 0.317000                                          00
# Zone 50 7.1748
 0.597440-1.000000 0.865530 28.64900 0.059000 1.400000      T   1
 2635.468 6340.479 0.000000 0.000000                        1000
 164.4550 0.188000                                          00
# Zone 51 9.8112
 0.575910-1.000000 0.803480 30.44900 0.068000 1.400000      T   1
 2626.771 6340.479 0.000000 0.000000                        1000
 151.2120 0.184000                                          00
# Zone 52 8.0396
 0.556650-1.000000 0.747930 32.24900 0.077000 1.400000      T   1
 2568.379 6340.479 0.000000 0.000000                        1000
-88.70200 0.315000                                          00
# Zone 53 7.7401
 0.539300-1.000000 0.697790 34.04900 0.088000 1.400000      T   1
 2585.734 6340.479 0.000000 0.000000                        1000
-129.1510 0.120000                                          00
# Zone 54 7.9626
 0.523560-1.000000 0.652240 35.84900 0.099000 1.400000      T   1
 2372.502 6340.479 0.000000 0.000000                        1000
-84.75500 0.022000                                          00
# Zone 55 10.1708
 0.509190-1.000000 0.610590 37.64900 0.112000 1.400000      T   1
 2367.177 6340.479 0.000000 0.000000                        1000
-9.444000 0.114000                                          00
# Zone 56 7.2880
 0.495990-1.000000 0.572280 39.44900 0.125000 1.400000      T   1
 2301.398 6340.479 0.000000 0.000000                        1000
 32.60800 0.074000                                          00
# Zone 57 10.0397
 0.483810-1.000000 0.536870 41.24900 0.140000 1.400000      T   1
 2296.192 6340.479 0.000000 0.000000                        1000
 68.59900 0.209000                                          00
# Zone 58 9.4714
 0.472520-1.000000 0.503980 43.04900 0.156000 1.400000      T   1
 2231.726 6340.479 0.000000 0.000000                        1000
 64.02900 0.145000                                          00
# Zone 59 5.9253
 0.462000-1.000000 0.473280 44.84800 0.174000 1.400000      T   1
 2119.726 6340.479 0.000000 0.000000                        1000
 108.4970 0.394000                                          00
# Zone 60 11.5605
 0.452150-1.000000 0.444510 46.64800 0.194000 1.400000      T   1
 2097.905 6340.479 0.000000 0.000000                        1000
 105.3480 0.133000                                          00
# Zone 61 11.3142
 0.442910-1.000000 0.417440 48.44800 0.216000 1.400000      T   1
 1970.539 6340.479 0.000000 0.000000                        1000
 93.78400 0.195000                                          00
# Zone 62 7.5666
 0.434200-1.000000 0.391880 50.24800 0.239000 1.400000      T   1
 1885.652 6340.479 0.000000 0.000000                        1000
-39.10900 0.483000                                          00
# Zone 63 9.9777
 0.425960-1.000000 0.367650 52.04800 0.266000 1.400000      T   1
 1742.208 6340.479 0.000000 0.000000                        1000
-91.16000 0.158000                                          00
# Zone 64 10.2413
 0.418140-1.000000 0.344620 53.84800 0.295000 1.400000      T   1
 1744.014 6340.479 0.000000 0.000000                        1000
-137.0730 0.163000                                          00
# Zone 65 12.0846
 0.410700-1.000000 0.322640 55.64800 0.328000 1.400000      T   1
 1735.161 6340.479 0.000000 0.000000                        1000
 110.8390 0.271000                                          00
# Zone 66 9.9931
 0.403600-1.000000 0.301620 57.44800 0.365000 1.400000      T   1
 1495.359 6340.479 0.000000 0.000000                        1000
 105.9910 0.067000                                          00
# Zone 67 11.2937
 0.396800-1.000000 0.281450 59.24700 0.406000 1.400000      T   1
 1311.567 6340.479 0.000000 0.000000                        1000
-126.4510 0.132000                                          00
----------------------------   s.u. block   -----------------------------------
 0.024739
 0.000000 0.001003 0.001136 0.000000 0.000000 0.000000
 0.000000 0.000000 0.000000
# Zone 1
 31.78470 25.92770 0.000000 0.000000
 0.000000 0.000000
# Zone 2
 38.84969 25.92770 0.000000 0.000000
 0.000000 0.000000
# Zone 3
 29.16048 25.92770 0.000000 0.000000
 0.000000 0.000000
# Zone 4
 36.18029 25.92770 0.000000 0.000000
 0.000000 0.000000
# Zone 5
 37.07871 25.92770 0.000000 0.000000
 0.000000 0.000000
# Zone 6
 32.08876 25.92770 0.000000 0.000000
 0.000000 0.000000
# Zone 7
 38.53852 25.92770 0.000000 0.000000
 0.000000 0.000000
# Zone 8
 31.98871 25.92770 0.000000 0.000000
 0.000000 0.000000
# Zone 9
 44.59288 25.92770 0.000000 0.000000
 0.000000 0.000000
# Zone 10
 37.08167 25.92770 0.000000 0.000000
 0.000000 0.000000
# Zone 11
 38.61149 25.92770 0.000000 0.000000
 0.000000 0.000000
# Zone 12
 35.78926 25.92770 0.000000 0.000000
 0.000000 0.000000
# Zone 13
 42.93706 25.92770 0.000000 0.000000
 0.000000 0.000000
# Zone 14
 32.93833 25.92770 0.000000 0.000000
 0.000000 0.000000
# Zone 15
 35.33341 25.92770 0.000000 0.000000
 0.000000 0.000000
# Zone 16
 34.29738 25.92770 0.000000 0.000000
 0.000000 0.000000
# Zone 17
 33.71616 25.92770 0.000000 0.000000
 0.000000 0.000000
# Zone 18
 34.41507 25.92770 0.000000 0.000000
 0.000000 0.000000
# Zone 19
 41.98053 25.92770 0.000000 0.000000
 0.000000 0.000000
# Zone 20
 43.20600 25.92770 0.000000 0.000000
 0.000000 0.000000
# Zone 21
 26.34502 25.92770 0.000000 0.000000
 0.000000 0.000000
# Zone 22
 43.17193 25.92770 0.000000 0.000000
 0.000000 0.000000
# Zone 23
 35.60551 25.92770 0.000000 0.000000
 0.000000 0.000000
# Zone 24
 37.21623 25.92770 0.000000 0.000000
 0.000000 0.000000
# Zone 25
 35.96722 25.92770 0.000000 0.000000
 0.000000 0.000000
# Zone 26
 35.61442 25.92770 0.000000 0.000000
 0.000000 0.000000
# Zone 27
 35.76488 25.92770 0.000000 0.000000
 0.000000 0.000000
# Zone 28
 34.30219 25.92770 0.000000 0.000000
 0.000000 0.000000
# Zone 29
 34.35526 25.92770 0.000000 0.000000
 0.000000 0.000000
# Zone 30
 32.41623 25.92770 0.000000 0.000000
 0.000000 0.000000
# Zone 31
 30.78125 25.92770 0.000000 0.000000
 0.000000 0.000000
# Zone 32
 30.81226 25.92770 0.000000 0.000000
 0.000000 0.000000
# Zone 33
 31.09138 25.92770 0.000000 0.000000
 0.000000 0.000000
# Zone 34
 32.99630 25.92770 0.000000 0.000000
 0.000000 0.000000
# Zone 35
 32.50838 25.92770 0.000000 0.000000
 0.000000 0.000000
# Zone 36
 31.39526 25.92770 0.000000 0.000000
 0.000000 0.000000
# Zone 37
 30.56565 25.92770 0.000000 0.000000
 0.000000 0.000000
# Zone 38
 38.08477 25.92770 0.000000 0.000000
 0.000000 0.000000
# Zone 39
 32.84343 25.92770 0.000000 0.000000
 0.000000 0.000000
# Zone 40
 37.89051 25.92770 0.000000 0.000000
 0.000000 0.000000
# Zone 41
 38.80968 25.92770 0.000000 0.000000
 0.000000 0.000000
# Zone 42
 21.58123 25.92770 0.000000 0.000000
 0.000000 0.000000
# Zone 43
 48.92175 25.92770 0.000000 0.000000
 0.000000 0.000000
# Zone 44
 30.30549 25.92770 0.000000 0.000000
 0.000000 0.000000
# Zone 45
 38.80410 25.92770 0.000000 0.000000
 0.000000 0.000000
# Zone 46
 30.55067 25.92770 0.000000 0.000000
 0.000000 0.000000
# Zone 47
 31.40368 25.92770 0.000000 0.000000
 0.000000 0.000000
# Zone 48
 35.78593 25.92770 0.000000 0.000000
 0.000000 0.000000
# Zone 49
 37.27427 25.92770 0.000000 0.000000
 0.000000 0.000000
# Zone 50
 31.81797 25.92770 0.000000 0.000000
 0.000000 0.000000
# Zone 51
 35.50956 25.92770 0.000000 0.000000
 0.000000 0.000000
# Zone 52
 36.21761 25.92770 0.000000 0.000000
 0.000000 0.000000
# Zone 53
 33.03689 25.92770 0.000000 0.000000
 0.000000 0.000000
# Zone 54
 33.36939 25.92770 0.000000 0.000000
 0.000000 0.000000
# Zone 55
 33.92884 25.92770 0.000000 0.000000
 0.000000 0.000000
# Zone 56
 35.41613 25.92770 0.000000 0.000000
 0.000000 0.000000
# Zone 57
 50.91610 25.92770 0.000000 0.000000
 0.000000 0.000000
# Zone 58
 27.92757 25.92770 0.000000 0.000000
 0.000000 0.000000
# Zone 59
 30.66608 25.92770 0.000000 0.000000
 0.000000 0.000000
# Zone 60
 48.13220 25.92770 0.000000 0.000000
 0.000000 0.000000
# Zone 61
 39.93063 25.92770 0.000000 0.000000
 0.000000 0.000000
# Zone 62
 39.09064 25.92770 0.000000 0.000000
 0.000000 0.000000
# Zone 63
 35.71012 25.92770 0.000000 0.000000
 0.000000 0.000000
# Zone 64
 37.18560 25.92770 0.000000 0.000000
 0.000000 0.000000
# Zone 65
 38.92780 25.92770 0.000000 0.000000
 0.000000 0.000000
# Zone 66
 38.98343 25.92770 0.000000 0.000000
 0.000000 0.000000
# Zone 67
 34.72483 25.92770 0.000000 0.000000
 0.000000 0.000000
-------------------------------------------------------------------------------
;


_Jana_m50_file
;
Version Jana2020
title muscovite
cell 5.2037 9.03046 20.15578 90 95.7817 90
esdcell 0.001 0.0018 0.004 0 0.03 0
spgroup C2/c 15 22
lattice C
symmetry x y z
symmetry -x y -z+1/2
symmetry -x -y -z
symmetry x -y z+1/2
unitsnumb 4
atlist Al3 K O12 Si3 H2
formtab -62
atom Al atradius 1.43 color 129178214 donor 0 acceptor 0
atom K atradius 2.35 color 161033246 donor 0 acceptor 0
atom O atradius 0.74 color 254003000 donor 1 acceptor 1
atom Si atradius 1.18 color 27059250 donor 0 acceptor 0
atom H atradius 0.46 color 255204204 donor 0 acceptor 0
roundmethod 1 autrefkeys 1
end
*******************************************************************************
refine
  fsquare 0 keydynam 0 sinlim 1 wilsonmod 0 refexcl 25 unstab 0.009 snlmx 2
  uisolim 0
  restric Si1 1 Al1
  restric Si2 1 Al2
  equation : ai[Si2]=ai[Si1]
  !fixed all *
  !fixed xyz *
  !fixed u *
  !fixed all O* K* Si* Al*
  dontuse h00 : h=999
end refine
contour
end contour
dist
  angles 1 lsttype 1 expdmax 15
  selfirst K1 Si1 Al1 Si2 Al2 Al0 H1
  selsecnd O1 O2 O3 O4 O5 O6
end dist
fourier
  maptype 6 usesnlim 1 snlmx 0.5
end fourier
;
