# Supplementary material for: 3D atomic structure determination with ultrashort-pulse MeV electron diffraction
Source: IUCrJ. 2026 Apr 17;13(Pt 3):282–90. doi: 10.1107/S2052252526002782 (PMC13134489; doi:10.1107/S2052252526002782)
Supplement: Supplementary file 3 [file m-13-00282-muscoviteXraysup3.hkl]

data_muscoviteXray
_audit_creation_date               2025-01-17
_audit_creation_method
;
Olex2 1.5
(compiled 2024.02.16 svn.r378c4104 for OlexSys, GUI svn.r6928)
;
_audit_contact_author_address      ?
_audit_contact_author_email        ?
_audit_contact_author_name         ''
_audit_contact_author_phone        ?
_publ_contact_author_id_orcid      ?
_publ_section_references
;
Bourhis, L.J., Dolomanov, O.V., Gildea, R.J., Howard, J.A.K., Puschmann, H.
 (2015). Acta Cryst. A71, 59-75.

Dolomanov, O.V., Bourhis, L.J., Gildea, R.J, Howard, J.A.K. & Puschmann, H.
 (2009), J. Appl. Cryst. 42, 339-341.
;
_chemical_formula_moiety           'Al5.975 H4 K2 O24 Si6'
_chemical_formula_sum              'Al5.975 H4 K2 O24 Si6'
_chemical_formula_weight           797.021
loop_
  _atom_type_symbol
  _atom_type_scat_dispersion_real
  _atom_type_scat_dispersion_imag
  _atom_type_scat_Cromer_Mann_a1
  _atom_type_scat_Cromer_Mann_a2
  _atom_type_scat_Cromer_Mann_a3
  _atom_type_scat_Cromer_Mann_a4
  _atom_type_scat_Cromer_Mann_b1
  _atom_type_scat_Cromer_Mann_b2
  _atom_type_scat_Cromer_Mann_b3
  _atom_type_scat_Cromer_Mann_b4
  _atom_type_scat_Cromer_Mann_c
  _atom_type_scat_source
  _atom_type_scat_dispersion_source
 Al 0.04160 0.03880 6.42020 1.90020 1.59360 1.96460 3.03870 0.74260 31.54720
 85.08860 1.11510 'International Tables Volume C Table 6.1.1.4 (pp. 500-502)'
 'Brennan, Cowan, Rev. Sci. Instrum., 1992, 63, 850'
 H 0.00000 0.00000 0.49300 0.32291 0.14019 0.04081 10.51090 26.12570 3.14236
 57.79970 0.00304 'International Tables Volume C Table 6.1.1.4 (pp. 500-502)'
 'Brennan, Cowan, Rev. Sci. Instrum., 1992, 63, 850'
 K 0.14360 0.19140 8.21860 7.43980 1.05190 0.86590 12.79490 0.77480 213.18700
 41.68410 1.42280 'International Tables Volume C Table 6.1.1.4 (pp. 500-502)'
 'Brennan, Cowan, Rev. Sci. Instrum., 1992, 63, 850'
 O 0.00470 0.00450 3.04850 2.28680 1.54630 0.86700 13.27710 5.70110 0.32390
 32.90890 0.25080 'International Tables Volume C Table 6.1.1.4 (pp. 500-502)'
 'Brennan, Cowan, Rev. Sci. Instrum., 1992, 63, 850'
 Si 0.05340 0.05340 6.29150 3.03530 1.98910 1.54100 2.43860 32.33370 0.67850
 81.69370 1.14070 'International Tables Volume C Table 6.1.1.4 (pp. 500-502)'
 'Brennan, Cowan, Rev. Sci. Instrum., 1992, 63, 850'

_space_group_crystal_system        'monoclinic'
_space_group_IT_number             15
_space_group_name_H-M_alt          'C 1 2/c 1'
_space_group_name_Hall             '-C 2yc'
loop_
  _space_group_symop_id
  _space_group_symop_operation_xyz
 1 x,y,z
 2 -x,y,-z+1/2
 3 -x,-y,-z
 4 x,-y,z-1/2
 5 x+1/2,y+1/2,z
 6 -x+1/2,y+1/2,-z+1/2
 7 -x+1/2,-y+1/2,-z
 8 x+1/2,-y+1/2,z-1/2

_symmetry_Int_Tables_number        15
_cell_length_a                     5.203(1)
_cell_length_b                     9.0270(18)
_cell_length_c                     20.103(4)
_cell_angle_alpha                  90
_cell_angle_beta                   95.76(3)
_cell_angle_gamma                  90
_cell_volume                       939.4(3)
_cell_formula_units_Z              2
_cell_measurement_temperature      293(2)
_exptl_absorpt_coefficient_mu      0.883
_exptl_absorpt_correction_type     none
_exptl_crystal_density_diffrn      2.818
_exptl_crystal_F_000               794.337
_diffrn_reflns_av_R_equivalents    0.0179
_diffrn_reflns_av_unetI/netI       0.0240
_diffrn_reflns_Laue_measured_fraction_full  0.8917
_diffrn_reflns_Laue_measured_fraction_max  0.8658
_diffrn_reflns_limit_h_max         7
_diffrn_reflns_limit_h_min         -7
_diffrn_reflns_limit_k_max         11
_diffrn_reflns_limit_k_min         -12
_diffrn_reflns_limit_l_max         25
_diffrn_reflns_limit_l_min         -17
_diffrn_reflns_number              2362
_diffrn_reflns_point_group_measured_fraction_full  0.8917
_diffrn_reflns_point_group_measured_fraction_max  0.8658
_diffrn_reflns_theta_full          21.8357
_diffrn_reflns_theta_max           24.74
_diffrn_reflns_theta_min           3.94
_diffrn_ambient_temperature        298.15
_diffrn_measured_fraction_theta_full  0.8917
_diffrn_measured_fraction_theta_max  0.8658
_diffrn_measurement_device_type    'Bruker APEX-II CCD'
_diffrn_measurement_method         '\w scans'
_diffrn_radiation_type             synchrotron
_diffrn_radiation_wavelength       0.61991
_reflns_Friedel_coverage           0.0
_reflns_limit_h_max                6
_reflns_limit_h_min                -7
_reflns_limit_k_max                12
_reflns_limit_k_min                0
_reflns_limit_l_max                25
_reflns_limit_l_min                0
_reflns_number_gt                  1013
_reflns_number_total               1039
_reflns_threshold_expression       I>=2u(I)
_computing_molecular_graphics      'Olex2 1.5 (Dolomanov et al., 2009)'
_computing_publication_material    'Olex2 1.5 (Dolomanov et al., 2009)'
_computing_structure_refinement    'olex2.refine 1.5 (Bourhis et al., 2015)'
_computing_structure_solution      'SHELXT 2018/2 (Sheldrick, 2018)'
_refine_diff_density_max           1.5160
_refine_diff_density_min           -1.6594
_refine_diff_density_rms           0.2100
_refine_ls_d_res_high              0.7405
_refine_ls_d_res_low               4.5135
_refine_ls_goodness_of_fit_ref     1.0555
_refine_ls_hydrogen_treatment      refall
_refine_ls_matrix_type             full
_refine_ls_number_constraints      4
_refine_ls_number_parameters       92
_refine_ls_number_reflns           1039
_refine_ls_number_restraints       0
_refine_ls_R_factor_all            0.0506
_refine_ls_R_factor_gt             0.0504
_refine_ls_restrained_S_all        1.0555
_refine_ls_shift/su_max            -0.0005
_refine_ls_shift/su_mean           0.0002
_refine_ls_structure_factor_coef   Fsqd
_refine_ls_weighting_details      
 'w=1/[\s^2^(Fo^2^)+(0.1485P)^2^+2.6644P] where P=(Fo^2^+2Fc^2^)/3'
_refine_ls_weighting_scheme        calc
_refine_ls_wR_factor_gt            0.1786
_refine_ls_wR_factor_ref           0.1792
_olex2_refinement_description
;
1. Shared sites
{Si02, Al02}
{Si03, Al03}
2. Uiso/Uaniso restraints and constraints
Uanis(Si02) = Uanis(Al02)
Uanis(Si03) = Uanis(Al03)
3. Others
 Fixed Sof: Si02(0.75) Si03(0.75) Al02(0.25)
;
loop_
  _atom_site_label
  _atom_site_type_symbol
  _atom_site_fract_x
  _atom_site_fract_y
  _atom_site_fract_z
  _atom_site_U_iso_or_equiv
  _atom_site_adp_type
  _atom_site_occupancy
  _atom_site_site_symmetry_order
  _atom_site_refinement_flags_posn
  _atom_site_refinement_flags_adp
  _atom_site_refinement_flags_occupancy
  _atom_site_disorder_group
 K001 K 0.5 0.59871(12) 0.25 0.0264(4) Uani 1.000000 2 S T P .
 Al00 Al 0.25034(13) 0.58344(8) 0.50002(4) 0.0075(4) Uani 1.000000 1 . . . .
 O001 O 0.1156(4) 0.75142(19) 0.44633(12) 0.0103(5) Uani 1.000000 1 . . . .
 O002 O 0.0380(4) 0.4440(2) 0.44635(11) 0.0111(5) Uani 1.000000 1 . . . .
 O003 O 0.0841(4) 0.5932(2) 0.33177(12) 0.0153(5) Uani 1.000000 1 . . . .
 O004 O 0.2503(4) 0.8708(2) 0.33103(12) 0.0154(5) Uani 1.000000 1 . . . .
 O005 O 0.2492(4) 0.3106(2) 0.34225(12) 0.0175(5) Uani 1.000000 1 . . . .
 O006 O 0.5422(4) 0.5616(2) 0.44976(11) 0.0113(5) Uani 1.000000 1 . . . .
 Si02 Si 0.04853(14) 0.75838(9) 0.36446(4) 0.0084(4) Uani 0.750000 1 . . P .
 Si03 Si 0.03494(13) 0.42988(9) 0.36455(4) 0.0084(4) Uani 0.750000 1 . . P .
 H006 H 0.612(10) 0.637(6) 0.440(3) 0.029(13) Uiso 1.000000 1 . . . .
 Al02 Al 0.04853(14) 0.75838(9) 0.36446(4) 0.0084(4) Uani 0.250000 1 . . P 1
 Al03 Al 0.03494(13) 0.42988(9) 0.36455(4) 0.0084(4) Uani 0.244(7) 1 . . P 1

loop_
  _atom_site_aniso_label
  _atom_site_aniso_U_11
  _atom_site_aniso_U_22
  _atom_site_aniso_U_33
  _atom_site_aniso_U_12
  _atom_site_aniso_U_13
  _atom_site_aniso_U_23
 K001 0.0259(6) 0.0255(7) 0.0282(7) -0.000000 0.0042(5) 0.000000
 Al00 0.0044(5) 0.0052(6) 0.0131(6) 0.0003(2) 0.0021(4) -0.0002(2)
 O001 0.0089(10) 0.0071(10) 0.0150(11) -0.0002(6) 0.0019(8) -0.0015(6)
 O002 0.0081(9) 0.0091(9) 0.0163(11) -0.0006(7) 0.0028(7) 0.0006(7)
 O003 0.0185(11) 0.0106(10) 0.0170(12) -0.0013(7) 0.0024(8) -0.0004(7)
 O004 0.0124(9) 0.0152(10) 0.0183(12) -0.0035(8) 0.0003(8) 0.0005(8)
 O005 0.0123(9) 0.0163(11) 0.0236(12) 0.0035(7) -0.0000(8) -0.0036(8)
 O006 0.0088(9) 0.0100(9) 0.0154(11) 0.0001(7) 0.0024(7) 0.0025(7)
 Si02 0.0051(5) 0.0054(5) 0.0150(6) -0.0003(2) 0.0018(3) -0.0003(2)
 Si03 0.0056(5) 0.0050(5) 0.0150(6) -0.0000(2) 0.0022(3) -0.0001(2)
 Al02 0.0051(5) 0.0054(5) 0.0150(6) -0.0003(2) 0.0018(3) -0.0003(2)
 Al03 0.0056(5) 0.0050(5) 0.0150(6) -0.0000(2) 0.0022(3) -0.0001(2)

loop_
  _geom_bond_atom_site_label_1
  _geom_bond_atom_site_label_2
  _geom_bond_distance
  _geom_bond_site_symmetry_2
  _geom_bond_publ_flag
 K001 O003 2.846(2) 2_655 ?
 K001 O003 3.307(2) 1_655 ?
 K001 O003 2.846(2) . ?
 K001 O003 3.307(2) 2 ?
 K001 O004 3.286(2) 2_655 ?
 K001 O004 2.856(2) 5_545 ?
 K001 O004 2.856(2) 6_545 ?
 K001 O004 3.286(2) . ?
 K001 O005 2.880(2) 6 ?
 K001 O005 2.880(2) 5 ?
 K001 Si02 3.7382(12) 2_655 ?
 K001 Si02 3.7382(12) . ?
 K001 Al02 3.7382(12) 2_655 ?
 K001 Al02 3.7382(12) . ?
 Al00 O001 1.929(2) 7_566 ?
 Al00 O001 1.950(2) . ?
 Al00 O002 1.931(2) . ?
 Al00 O002 1.949(2) 3_566 ?
 Al00 O006 1.918(2) 3_666 ?
 Al00 O006 1.917(2) . ?
 O001 Si02 1.649(2) . ?
 O001 Al02 1.649(2) . ?
 O002 Si03 1.648(2) . ?
 O002 Al03 1.648(2) . ?
 O003 Si02 1.647(2) . ?
 O003 Si03 1.645(2) . ?
 O003 Al02 1.647(2) . ?
 O003 Al03 1.645(2) . ?
 O004 Si02 1.651(2) . ?
 O004 Si03 1.653(2) 5 ?
 O004 Al02 1.651(2) . ?
 O004 Al03 1.653(2) 5 ?
 O005 Si02 1.645(2) 5_545 ?
 O005 Si03 1.644(2) . ?
 O005 Al02 1.645(2) 5_545 ?
 O005 Al03 1.644(2) . ?
 O006 H006 0.80(6) . ?
 Al02 Al03 2.9662(12) . ?
 Al02 Al03 2.9666(10) 5 ?

loop_
  _geom_angle_atom_site_label_1
  _geom_angle_atom_site_label_2
  _geom_angle_atom_site_label_3
  _geom_angle
  _geom_angle_site_symmetry_1
  _geom_angle_site_symmetry_3
  _geom_angle_publ_flag
 O003 K001 O003 178.00(9) . 2_655 ?
 O003 K001 O003 115.25(8) 2 2_655 ?
 O003 K001 O003 115.25(8) . 1_655 ?
 O003 K001 O003 178.28(8) 2 1_655 ?
 O004 K001 O003 131.35(6) . 2_655 ?
 O004 K001 O003 50.61(5) 2_655 2_655 ?
 O004 K001 O003 82.44(5) 2_655 1_655 ?
 O004 K001 O003 128.05(6) 6_545 1_655 ?
 O004 K001 O003 82.44(5) . 2 ?
 O004 K001 O003 89.27(6) 5_545 2_655 ?
 O004 K001 O003 50.36(5) 6_545 2 ?
 O004 K001 O003 89.29(6) 5_545 . ?
 O004 K001 O003 131.35(6) 2_655 . ?
 O004 K001 O003 50.36(5) 5_545 1_655 ?
 O004 K001 O003 98.86(5) 2_655 2 ?
 O004 K001 O003 128.05(6) 5_545 2 ?
 O004 K001 O003 98.86(5) . 1_655 ?
 O004 K001 O003 89.29(6) 6_545 2_655 ?
 O004 K001 O003 89.27(6) 6_545 . ?
 O004 K001 O003 50.61(5) . . ?
 O004 K001 O004 115.85(8) 6_545 2_655 ?
 O004 K001 O004 115.85(7) . 5_545 ?
 O004 K001 O004 87.82(9) 6_545 5_545 ?
 O004 K001 O004 83.27(8) . 2_655 ?
 O005 K001 O003 87.64(6) 6 2_655 ?
 O005 K001 O003 50.06(5) 5 1_655 ?
 O005 K001 O003 131.44(6) 5 2 ?
 O005 K001 O003 50.06(5) 6 2 ?
 O005 K001 O003 131.44(6) 6 1_655 ?
 O005 K001 O003 93.68(6) 5 2_655 ?
 O005 K001 O003 87.64(6) 5 . ?
 O005 K001 O003 93.68(6) 6 . ?
 O005 K001 O004 50.16(5) 6 2_655 ?
 O005 K001 O004 87.77(6) 6 6_545 ?
 O005 K001 O004 174.65(7) 6 5_545 ?
 O005 K001 O004 69.40(6) 6 . ?
 O005 K001 O004 87.77(6) 5 5_545 ?
 O005 K001 O004 50.16(5) 5 . ?
 O005 K001 O004 69.40(6) 5 2_655 ?
 O005 K001 O004 174.65(7) 5 6_545 ?
 O005 K001 O005 96.79(10) 6 5 ?
 Si02 K001 O003 107.62(4) 2_655 2 ?
 Si02 K001 O003 24.51(4) . . ?
 Si02 K001 O003 24.51(4) 2_655 2_655 ?
 Si02 K001 O003 157.42(5) . 2_655 ?
 Si02 K001 O003 157.42(5) 2_655 . ?
 Si02 K001 O003 107.62(4) . 1_655 ?
 Si02 K001 O003 73.08(4) 2_655 1_655 ?
 Si02 K001 O003 73.08(4) . 2 ?
 Si02 K001 O004 110.49(4) 2_655 5_545 ?
 Si02 K001 O004 101.85(5) . 5_545 ?
 Si02 K001 O004 108.73(5) . 2_655 ?
 Si02 K001 O004 101.85(5) 2_655 6_545 ?
 Si02 K001 O004 110.49(4) . 6_545 ?
 Si02 K001 O004 26.18(4) 2_655 2_655 ?
 Si02 K001 O004 26.18(4) . . ?
 Si02 K001 O004 108.73(5) 2_655 . ?
 Si02 K001 O005 82.55(5) . 6 ?
 Si02 K001 O005 67.52(4) . 5 ?
 Si02 K001 O005 67.52(4) 2_655 6 ?
 Si02 K001 O005 82.55(5) 2_655 5 ?
 Si02 K001 Si02 134.64(4) . 2_655 ?
 Al02 K001 O003 107.62(4) 2_655 2 ?
 Al02 K001 O003 107.62(4) . 1_655 ?
 Al02 K001 O003 24.51(4) 2_655 2_655 ?
 Al02 K001 O003 157.42(5) . 2_655 ?
 Al02 K001 O003 157.42(5) 2_655 . ?
 Al02 K001 O003 73.08(4) . 2 ?
 Al02 K001 O003 73.08(4) 2_655 1_655 ?
 Al02 K001 O003 24.51(4) . . ?
 Al02 K001 O004 110.49(4) 2_655 5_545 ?
 Al02 K001 O004 101.85(5) . 5_545 ?
 Al02 K001 O004 26.18(4) . . ?
 Al02 K001 O004 110.49(4) . 6_545 ?
 Al02 K001 O004 108.73(5) 2_655 . ?
 Al02 K001 O004 101.85(5) 2_655 6_545 ?
 Al02 K001 O004 26.18(4) 2_655 2_655 ?
 Al02 K001 O004 108.73(5) . 2_655 ?
 Al02 K001 O005 82.55(5) 2_655 5 ?
 Al02 K001 O005 82.55(5) . 6 ?
 Al02 K001 O005 67.52(4) 2_655 6 ?
 Al02 K001 O005 67.52(4) . 5 ?
 Al02 K001 Si02 0.0 2_655 2_655 ?
 Al02 K001 Si02 134.64(4) 2_655 . ?
 Al02 K001 Si02 0.0 . . ?
 Al02 K001 Si02 134.64(4) . 2_655 ?
 Al02 K001 Al02 134.64(4) . 2_655 ?
 O002 Al00 O001 92.53(10) 3_566 7_566 ?
 O002 Al00 O001 166.06(10) . 7_566 ?
 O002 Al00 O001 98.68(9) 3_566 . ?
 O002 Al00 O001 92.51(9) . . ?
 O006 Al00 O001 96.47(10) . 7_566 ?
 O006 Al00 O001 166.90(10) 3_666 . ?
 O006 Al00 O001 92.75(10) . . ?
 O006 Al00 O001 94.62(10) 3_666 7_566 ?
 O006 Al00 O002 94.46(9) . . ?
 O006 Al00 O002 92.62(9) 3_666 3_566 ?
 O006 Al00 O002 166.68(11) . 3_566 ?
 O006 Al00 O002 96.27(10) 3_666 . ?
 Si02 O001 Al00 127.60(11) . . ?
 Si02 O001 Al00 123.84(11) . 7_566 ?
 Al02 O001 Al00 123.84(11) . 7_566 ?
 Al02 O001 Al00 127.60(11) . . ?
 Al02 O001 Si02 0.0 . . ?
 Si03 O002 Al00 123.75(11) . . ?
 Si03 O002 Al00 127.69(12) . 3_566 ?
 Al03 O002 Al00 127.69(12) . 3_566 ?
 Al03 O002 Al00 123.75(11) . . ?
 Al03 O002 Si03 0.0 . . ?
 Si02 O003 K001 92.88(9) . 2 ?
 Si02 O003 K001 109.69(10) . 2_655 ?
 Si03 O003 K001 113.87(10) . 2_655 ?
 Si03 O003 K001 92.32(9) . 2 ?
 Si03 O003 Si02 128.55(16) . . ?
 Al02 O003 K001 109.69(10) . 2_655 ?
 Al02 O003 K001 92.88(9) . 2 ?
 Al02 O003 Si02 0.0 . . ?
 Al02 O003 Si03 128.55(16) . . ?
 Al03 O003 K001 92.32(9) . 2 ?
 Al03 O003 K001 113.87(10) . 2_655 ?
 Al03 O003 Si02 128.55(16) . . ?
 Al03 O003 Si03 0.0 . . ?
 Al03 O003 Al02 128.55(16) . . ?
 Si02 O004 K001 113.75(10) . 6 ?
 Si02 O004 K001 92.39(9) . 2_655 ?
 Si03 O004 K001 109.79(10) 5 6 ?
 Si03 O004 K001 93.48(9) 5 2_655 ?
 Si03 O004 Si02 127.81(15) 5 . ?
 Al02 O004 K001 113.75(10) . 6 ?
 Al02 O004 K001 92.39(9) . 2_655 ?
 Al02 O004 Si02 0.0 . . ?
 Al02 O004 Si03 127.81(15) . 5 ?
 Al03 O004 K001 109.79(10) 5 6 ?
 Al03 O004 K001 93.48(9) 5 2_655 ?
 Al03 O004 Si02 127.81(15) 5 . ?
 Al03 O004 Si03 0.0 5 5 ?
 Al03 O004 Al02 127.81(15) 5 . ?
 Si02 O005 K001 109.72(10) 5_545 5_445 ?
 Si03 O005 K001 109.69(10) . 5_445 ?
 Si03 O005 Si02 139.69(15) . 5_545 ?
 Al02 O005 K001 109.72(10) 5_545 5_445 ?
 Al02 O005 Si02 0.0 5_545 5_545 ?
 Al02 O005 Si03 139.69(15) 5_545 . ?
 Al03 O005 K001 109.69(10) . 5_445 ?
 Al03 O005 Si02 139.69(15) . 5_545 ?
 Al03 O005 Si03 0.0 . . ?
 Al03 O005 Al02 139.69(15) . 5_545 ?
 H006 O006 Al00 117(4) . 3_666 ?
 H006 O006 Al00 116(4) . . ?
 O001 Si02 K001 121.11(7) . 2_655 ?
 O003 Si02 K001 45.80(8) . 2_655 ?
 O003 Si02 O001 110.04(11) . . ?
 O004 Si02 K001 61.43(8) . 2_655 ?
 O004 Si02 O001 110.50(11) . . ?
 O004 Si02 O003 107.01(12) . . ?
 O005 Si02 K001 125.41(9) 5_455 2_655 ?
 O005 Si02 O001 112.42(12) 5_455 . ?
 O005 Si02 O003 106.98(12) 5_455 . ?
 O005 Si02 O004 109.70(12) 5_455 . ?
 O003 Si03 O002 110.12(12) . . ?
 O004 Si03 O002 110.50(11) 5_445 . ?
 O004 Si03 O003 107.15(12) 5_445 . ?
 O005 Si03 O002 112.57(11) . . ?
 O005 Si03 O003 109.94(12) . . ?
 O005 Si03 O004 106.35(11) . 5_445 ?
 O001 Al02 K001 121.11(7) . 2_655 ?
 O003 Al02 K001 45.80(8) . 2_655 ?
 O003 Al02 O001 110.04(11) . . ?
 O004 Al02 K001 61.43(8) . 2_655 ?
 O004 Al02 O001 110.50(11) . . ?
 O004 Al02 O003 107.01(12) . . ?
 O005 Al02 K001 125.41(9) 5_455 2_655 ?
 O005 Al02 O001 112.42(12) 5_455 . ?
 O005 Al02 O003 106.98(12) 5_455 . ?
 O005 Al02 O004 109.70(12) 5_455 . ?
 Al03 Al02 K001 68.37(2) . 2_655 ?
 Al03 Al02 K001 67.22(2) 5 2_655 ?
 Al03 Al02 O001 87.93(7) . . ?
 Al03 Al02 O001 85.66(7) 5 . ?
 Al03 Al02 O003 25.71(8) . . ?
 Al03 Al02 O003 110.04(9) 5 . ?
 Al03 Al02 O004 129.12(9) . . ?
 Al03 Al02 O004 26.11(8) 5 . ?
 Al03 Al02 O005 105.33(8) . 5_455 ?
 Al03 Al02 O005 129.42(9) 5 5_455 ?
 O003 Al03 O002 110.12(12) . . ?
 O004 Al03 O002 110.50(11) 5_445 . ?
 O004 Al03 O003 107.15(12) 5_445 . ?
 O005 Al03 O002 112.57(11) . . ?
 O005 Al03 O003 109.94(12) . . ?
 O005 Al03 O004 106.35(11) . 5_445 ?
 Al02 Al03 O002 85.73(8) . . ?
 Al02 Al03 O002 87.92(7) 5_445 . ?
 Al02 Al03 O003 129.36(9) 5_445 . ?
 Al02 Al03 O003 25.74(8) . . ?
 Al02 Al03 O004 26.08(8) 5_445 5_445 ?
 Al02 Al03 O004 110.06(8) . 5_445 ?
 Al02 Al03 O005 105.04(8) 5_445 . ?
 Al02 Al03 O005 129.63(9) . . ?

loop_
  _geom_torsion_atom_site_label_1
  _geom_torsion_atom_site_label_2
  _geom_torsion_atom_site_label_3
  _geom_torsion_atom_site_label_4
  _geom_torsion
  _geom_torsion_site_symmetry_1
  _geom_torsion_site_symmetry_2
  _geom_torsion_site_symmetry_3
  _geom_torsion_site_symmetry_4
  _geom_torsion_publ_flag
 K001 O003 Si02 K001 -118.14(12) 2 . . 2_655 ?
 K001 O003 Si02 K001 -118.14(12) 1_455 . . 2_655 ?
 K001 O003 Si02 O001 127.50(8) 2 . . . ?
 K001 O003 Si02 O001 -114.35(11) . . . . ?
 K001 O003 Si02 O001 -114.35(11) 2_655 . . . ?
 K001 O003 Si02 O001 127.50(8) 1_455 . . . ?
 K001 O003 Si02 O004 5.74(13) 2_655 . . . ?
 K001 O003 Si02 O004 -112.40(9) 2 . . . ?
 K001 O003 Si02 O004 5.74(13) . . . . ?
 K001 O003 Si02 O004 -112.40(9) 1_455 . . . ?
 K001 O003 Si02 O005 123.25(11) 2_655 . . 5_455 ?
 K001 O003 Si02 O005 123.25(11) . . . 5_455 ?
 K001 O003 Si02 O005 5.10(12) 2 . . 5_455 ?
 K001 O003 Si02 O005 5.10(12) 1_455 . . 5_455 ?
 K001 O003 Si03 O002 125.95(11) . . . . ?
 K001 O003 Si03 O002 -115.05(8) 2 . . . ?
 K001 O003 Si03 O002 125.95(11) 2_655 . . . ?
 K001 O003 Si03 O002 -115.05(8) 1_455 . . . ?
 K001 O003 Si03 O004 5.18(11) 1_455 . . 5_445 ?
 K001 O003 Si03 O004 5.18(11) 2 . . 5_445 ?
 K001 O003 Si03 O004 -113.82(12) . . . 5_445 ?
 K001 O003 Si03 O004 -113.82(12) 2_655 . . 5_445 ?
 K001 O003 Si03 O005 1.35(14) 2_655 . . . ?
 K001 O003 Si03 O005 120.36(9) 2 . . . ?
 K001 O003 Si03 O005 120.36(9) 1_455 . . . ?
 K001 O003 Si03 O005 1.35(14) . . . . ?
 K001 O003 Al02 K001 -118.14(12) 1_455 . . 2_655 ?
 K001 O003 Al02 K001 -118.14(12) 2 . . 2_655 ?
 K001 O003 Al02 O001 127.50(8) 1_455 . . . ?
 K001 O003 Al02 O001 -114.35(11) 2_655 . . . ?
 K001 O003 Al02 O001 127.50(8) 2 . . . ?
 K001 O003 Al02 O001 -114.35(11) . . . . ?
 K001 O003 Al02 O004 5.74(13) . . . . ?
 K001 O003 Al02 O004 5.74(13) 2_655 . . . ?
 K001 O003 Al02 O004 -112.40(9) 1_455 . . . ?
 K001 O003 Al02 O004 -112.40(9) 2 . . . ?
 K001 O003 Al02 O005 123.25(11) . . . 5_455 ?
 K001 O003 Al02 O005 5.10(12) 2 . . 5_455 ?
 K001 O003 Al02 O005 123.25(11) 2_655 . . 5_455 ?
 K001 O003 Al02 O005 5.10(12) 1_455 . . 5_455 ?
 K001 O003 Al02 Al03 -21.65(11) . . . 5 ?
 K001 O003 Al02 Al03 -146.6(3) . . . . ?
 K001 O003 Al02 Al03 95.3(2) 1_455 . . . ?
 K001 O003 Al02 Al03 -21.65(11) 2_655 . . 5 ?
 K001 O003 Al02 Al03 95.3(2) 2 . . . ?
 K001 O003 Al02 Al03 -146.6(3) 2_655 . . . ?
 K001 O003 Al02 Al03 -139.79(3) 2 . . 5 ?
 K001 O003 Al02 Al03 -139.79(3) 1_455 . . 5 ?
 K001 O003 Al03 O002 125.95(11) 2_655 . . . ?
 K001 O003 Al03 O002 -115.05(8) 2 . . . ?
 K001 O003 Al03 O002 125.95(11) . . . . ?
 K001 O003 Al03 O002 -115.05(8) 1_455 . . . ?
 K001 O003 Al03 O004 5.18(11) 1_455 . . 5_445 ?
 K001 O003 Al03 O004 5.18(11) 2 . . 5_445 ?
 K001 O003 Al03 O004 -113.82(12) . . . 5_445 ?
 K001 O003 Al03 O004 -113.82(12) 2_655 . . 5_445 ?
 K001 O003 Al03 O005 1.35(14) 2_655 . . . ?
 K001 O003 Al03 O005 120.36(9) 2 . . . ?
 K001 O003 Al03 O005 120.36(9) 1_455 . . . ?
 K001 O003 Al03 O005 1.35(14) . . . . ?
 K001 O003 Al03 Al02 -95.55(19) 1_455 . . . ?
 K001 O003 Al03 Al02 -95.55(19) 2 . . . ?
 K001 O003 Al03 Al02 -129.54(7) 2_655 . . 5_445 ?
 K001 O003 Al03 Al02 -129.54(7) . . . 5_445 ?
 K001 O003 Al03 Al02 -10.54(11) 2 . . 5_445 ?
 K001 O003 Al03 Al02 145.5(3) 2_655 . . . ?
 K001 O003 Al03 Al02 145.5(3) . . . . ?
 K001 O003 Al03 Al02 -10.54(11) 1_455 . . 5_445 ?
 K001 O004 Si02 K001 119.68(12) 6 . . 2_655 ?
 K001 O004 Si02 K001 119.68(12) 5_455 . . 2_655 ?
 K001 O004 Si02 O001 -125.21(11) 6 . . . ?
 K001 O004 Si02 O001 115.11(8) . . . . ?
 K001 O004 Si02 O001 -125.21(11) 5_455 . . . ?
 K001 O004 Si02 O001 115.11(8) 2_655 . . . ?
 K001 O004 Si02 O003 114.99(12) 5_455 . . . ?
 K001 O004 Si02 O003 -4.68(11) 2_655 . . . ?
 K001 O004 Si02 O003 114.99(12) 6 . . . ?
 K001 O004 Si02 O003 -4.68(11) . . . . ?
 K001 O004 Si02 O005 -120.39(9) . . . 5_455 ?
 K001 O004 Si02 O005 -0.72(14) 6 . . 5_455 ?
 K001 O004 Si02 O005 -0.72(14) . 5_545 5_545 . ?
 K001 O004 Si02 O005 -120.39(9) 2_655 . . 5_455 ?
 K001 O004 Si03 O002 -127.30(8) 6_545 5_445 . . ?
 K001 O004 Si03 O002 113.62(11) 2 5_445 . . ?
 K001 O004 Si03 O002 -127.30(8) . . 5 5 ?
 K001 O004 Si03 O002 113.62(11) 1_455 5_445 . . ?
 K001 O004 Si03 O003 -6.37(13) 1_455 5_445 . . ?
 K001 O004 Si03 O003 112.71(9) 6_545 5_445 . . ?
 K001 O004 Si03 O003 112.71(9) . . 5 5 ?
 K001 O004 Si03 O003 -6.37(13) 2 5_445 . . ?
 K001 O004 Si03 O005 -123.92(12) 1_455 5_445 . . ?
 K001 O004 Si03 O005 -4.83(11) . . 5 5 ?
 K001 O004 Si03 O005 -4.83(11) 6_545 5_445 . . ?
 K001 O004 Si03 O005 -123.92(12) 2 5_445 . . ?
 K001 O004 Al02 K001 119.68(12) 5_455 . . 2_655 ?
 K001 O004 Al02 K001 119.68(12) 6 . . 2_655 ?
 K001 O004 Al02 O001 -125.21(11) 5_455 . . . ?
 K001 O004 Al02 O001 115.11(8) . . . . ?
 K001 O004 Al02 O001 -125.21(11) 6 . . . ?
 K001 O004 Al02 O001 115.11(8) 2_655 . . . ?
 K001 O004 Al02 O003 -4.68(11) . . . . ?
 K001 O004 Al02 O003 114.99(12) 5_455 . . . ?
 K001 O004 Al02 O003 -4.68(11) 2_655 . . . ?
 K001 O004 Al02 O003 114.99(12) 6 . . . ?
 K001 O004 Al02 O005 -120.39(9) 2_655 . . 5_455 ?
 K001 O004 Al02 O005 -120.39(9) . . . 5_455 ?
 K001 O004 Al02 O005 -0.72(14) 6 . . 5_455 ?
 K001 O004 Al02 O005 -0.72(14) . 5_545 5_545 . ?
 K001 O004 Al02 Al03 130.05(7) 6 . . . ?
 K001 O004 Al02 Al03 130.05(7) 5_455 . . . ?
 K001 O004 Al02 Al03 10.37(10) . . . . ?
 K001 O004 Al02 Al03 -144.0(3) 6 . . 5 ?
 K001 O004 Al02 Al03 96.28(19) . . . 5 ?
 K001 O004 Al02 Al03 96.28(19) 2_655 . . 5 ?
 K001 O004 Al02 Al03 10.37(10) 2_655 . . . ?
 K001 O004 Al02 Al03 -144.0(3) 5_455 . . 5 ?
 K001 O004 Al03 O002 113.62(11) 1_455 5_445 . . ?
 K001 O004 Al03 O002 -127.30(8) . . 5 5 ?
 K001 O004 Al03 O002 -127.30(8) 6_545 5_445 . . ?
 K001 O004 Al03 O002 113.62(11) 2 5_445 . . ?
 K001 O004 Al03 O003 112.71(9) 6_545 5_445 . . ?
 K001 O004 Al03 O003 -6.37(13) 2 5_445 . . ?
 K001 O004 Al03 O003 -6.37(13) 1_455 5_445 . . ?
 K001 O004 Al03 O003 112.71(9) . . 5 5 ?
 K001 O004 Al03 O005 -4.83(11) . . 5 5 ?
 K001 O004 Al03 O005 -123.92(12) 1_455 5_445 . . ?
 K001 O004 Al03 O005 -4.83(11) 6_545 5_445 . . ?
 K001 O004 Al03 O005 -123.92(12) 2 5_445 . . ?
 K001 O004 Al03 Al02 145.2(2) 6 . 5 . ?
 K001 O004 Al03 Al02 139.73(3) . . 5 5 ?
 K001 O004 Al03 Al02 -95.74(19) 2_655 . 5 . ?
 K001 O004 Al03 Al02 139.73(3) 6_545 5_445 . . ?
 K001 O004 Al03 Al02 -95.74(19) . . 5 . ?
 K001 O004 Al03 Al02 20.64(11) 1_455 5_445 . . ?
 K001 O004 Al03 Al02 145.2(2) 5_455 . 5 . ?
 K001 O004 Al03 Al02 20.64(11) 2 5_445 . . ?
 K001 O005 Si02 K001 41.14(13) . 5 1_655 2_755 ?
 K001 O005 Si02 K001 41.14(13) . 6 2 1_455 ?
 K001 O005 Si02 O001 -127.12(10) 1_455 5_455 . . ?
 K001 O005 Si02 O001 -127.12(10) 2 5_455 . . ?
 K001 O005 Si02 O003 -6.22(14) 2 5_455 . . ?
 K001 O005 Si02 O003 -6.22(14) 1_455 5_455 . . ?
 K001 O005 Si02 O004 109.50(12) 1_455 5_455 . . ?
 K001 O005 Si02 O004 109.50(12) 2 5_455 . . ?
 K001 O005 Si03 O002 127.00(10) 5_445 . . . ?
 K001 O005 Si03 O002 127.00(10) 6_545 . . . ?
 K001 O005 Si03 O003 -109.83(11) 5_445 . . . ?
 K001 O005 Si03 O003 -109.83(11) 6_545 . . . ?
 K001 O005 Si03 O004 5.85(13) . 5 5 . ?
 K001 O005 Si03 O004 5.85(13) 6_545 . . 5_445 ?
 K001 O005 Al02 K001 41.14(13) . 5 1_655 2_755 ?
 K001 O005 Al02 K001 41.14(13) . 6 2 1_455 ?
 K001 O005 Al02 O001 -127.12(10) 1_455 5_455 . . ?
 K001 O005 Al02 O001 -127.12(10) 2 5_455 . . ?
 K001 O005 Al02 O003 -6.22(14) 1_455 5_455 . . ?
 K001 O005 Al02 O003 -6.22(14) 2 5_455 . . ?
 K001 O005 Al02 O004 109.50(12) 1_455 5_455 . . ?
 K001 O005 Al02 O004 109.50(12) 2 5_455 . . ?
 K001 O005 Al02 Al03 129.40(6) . 6 2 6_455 ?
 K001 O005 Al02 Al03 129.40(6) . 5 1_655 5_655 ?
 K001 O005 Al02 Al03 -32.96(10) 2 5_455 . . ?
 K001 O005 Al02 Al03 -32.96(10) 1_455 5_455 . . ?
 K001 O005 Al03 O002 127.00(10) 5_445 . . . ?
 K001 O005 Al03 O002 127.00(10) 6_545 . . . ?
 K001 O005 Al03 O003 -109.83(11) 5_445 . . . ?
 K001 O005 Al03 O003 -109.83(11) 6_545 . . . ?
 K001 O005 Al03 O004 5.85(13) . 5 5 . ?
 K001 O005 Al03 O004 5.85(13) 6_545 . . 5_445 ?
 K001 O005 Al03 Al02 -129.14(6) 6_545 . . . ?
 K001 O005 Al03 Al02 -129.14(6) 5_445 . . . ?
 K001 O005 Al03 Al02 32.93(10) . 5 5 . ?
 K001 O005 Al03 Al02 32.93(10) 6_545 . . 5_445 ?
 K001 Si02 O001 Al00 101.35(7) . . . 7_566 ?
 K001 Si02 O001 Al00 -44.03(6) . . . . ?
 K001 Si02 O001 Al00 -44.03(6) 2_655 . . . ?
 K001 Si02 O001 Al00 101.35(7) 2_655 . . 7_566 ?
 K001 Si02 O003 K001 -118.14(7) 2_655 . . 2 ?
 K001 Si02 O003 K001 -118.14(7) . . . 2 ?
 K001 Si02 O003 Si03 146.58(6) 2_655 . . . ?
 K001 Si02 O003 Si03 146.58(6) . . . . ?
 K001 Si02 O003 Al03 146.58(6) . . . . ?
 K001 Si02 O003 Al03 146.58(6) 2_655 . . . ?
 K001 Si02 O004 K001 119.68(4) 2_655 . . 6 ?
 K001 Si02 O004 K001 119.68(4) . . . 6 ?
 K001 Si02 O004 Si03 -96.28(7) 2_655 . . 5 ?
 K001 Si02 O004 Si03 -96.28(7) . . . 5 ?
 K001 Si02 O004 Al03 -96.28(7) . . . 5 ?
 K001 Si02 O004 Al03 -96.28(7) 2_655 . . 5 ?
 K001 Si02 O005 K001 41.14(6) . . 5_455 1_455 ?
 K001 Si02 O005 K001 41.14(6) . 2_655 6_655 2_755 ?
 K001 Si02 O005 Si03 -151.54(10) . . 5_455 5_455 ?
 K001 Si02 O005 Si03 -151.54(10) 6_645 5_545 . . ?
 K001 Si02 O005 Al03 -151.54(10) . . 5_455 5_455 ?
 K001 Si02 O005 Al03 -151.54(10) 6_645 5_545 . . ?
 K001 Al02 O001 Al00 -44.03(6) 2_655 . . . ?
 K001 Al02 O001 Al00 101.35(7) . . . 7_566 ?
 K001 Al02 O001 Al00 -44.03(6) . . . . ?
 K001 Al02 O001 Al00 101.35(7) 2_655 . . 7_566 ?
 K001 Al02 O003 K001 -118.14(7) 2_655 . . 2 ?
 K001 Al02 O003 K001 -118.14(7) . . . 2 ?
 K001 Al02 O003 Si03 146.58(6) 2_655 . . . ?
 K001 Al02 O003 Si03 146.58(6) . . . . ?
 K001 Al02 O003 Al03 146.58(6) 2_655 . . . ?
 K001 Al02 O003 Al03 146.58(6) . . . . ?
 K001 Al02 O004 K001 119.68(4) 2_655 . . 6 ?
 K001 Al02 O004 K001 119.68(4) . . . 6 ?
 K001 Al02 O004 Si03 -96.28(7) 2_655 . . 5 ?
 K001 Al02 O004 Si03 -96.28(7) . . . 5 ?
 K001 Al02 O004 Al03 -96.28(7) 2_655 . . 5 ?
 K001 Al02 O004 Al03 -96.28(7) . . . 5 ?
 K001 Al02 O005 K001 41.14(6) . 2_655 6_655 2_755 ?
 K001 Al02 O005 K001 41.14(6) . . 5_455 1_455 ?
 K001 Al02 O005 Si03 -151.54(10) 6_645 5_545 . . ?
 K001 Al02 O005 Si03 -151.54(10) . . 5_455 5_455 ?
 K001 Al02 O005 Al03 -151.54(10) . . 5_455 5_455 ?
 K001 Al02 O005 Al03 -151.54(10) 6_645 5_545 . . ?
 Al00 O001 Si02 O003 5.68(18) . . . . ?
 Al00 O001 Si02 O003 151.06(14) 7_566 . . . ?
 Al00 O001 Si02 O004 33.11(16) 7_566 . . . ?
 Al00 O001 Si02 O004 -112.28(15) . . . . ?
 Al00 O001 Si02 O005 124.80(14) . . . 5_455 ?
 Al00 O001 Si02 O005 -89.82(16) 7_566 . . 5_455 ?
 Al00 O001 Al02 O003 151.06(14) 7_566 . . . ?
 Al00 O001 Al02 O003 5.68(18) . . . . ?
 Al00 O001 Al02 O004 33.11(16) 7_566 . . . ?
 Al00 O001 Al02 O004 -112.28(15) . . . . ?
 Al00 O001 Al02 O005 -89.82(16) 7_566 . . 5_455 ?
 Al00 O001 Al02 O005 124.80(14) . . . 5_455 ?
 Al00 O001 Al02 Al03 164.44(13) 7_566 . . . ?
 Al00 O001 Al02 Al03 41.30(12) 7_566 . . 5 ?
 Al00 O001 Al02 Al03 19.06(13) . . . . ?
 Al00 O001 Al02 Al03 -104.08(14) . . . 5 ?
 Al00 O002 Si03 O003 -33.02(17) . . . . ?
 Al00 O002 Si03 O003 112.48(15) 3_566 . . . ?
 Al00 O002 Si03 O004 -5.70(17) 3_566 . . 5_445 ?
 Al00 O002 Si03 O004 -151.21(13) . . . 5_445 ?
 Al00 O002 Si03 O005 90.05(15) . . . . ?
 Al00 O002 Si03 O005 -124.45(14) 3_566 . . . ?
 Al00 O002 Al03 O003 -33.02(17) . . . . ?
 Al00 O002 Al03 O003 112.48(15) 3_566 . . . ?
 Al00 O002 Al03 O004 -151.21(13) . . . 5_445 ?
 Al00 O002 Al03 O004 -5.70(17) 3_566 . . 5_445 ?
 Al00 O002 Al03 O005 90.05(15) . . . . ?
 Al00 O002 Al03 O005 -124.45(14) 3_566 . . . ?
 Al00 O002 Al03 Al02 -164.52(13) . . . 5_445 ?
 Al00 O002 Al03 Al02 -41.38(12) . . . . ?
 Al00 O002 Al03 Al02 104.12(13) 3_566 . . . ?
 Al00 O002 Al03 Al02 -19.01(13) 3_566 . . 5_445 ?
 O001 Si02 O003 Si03 32.22(9) . . . . ?
 O001 Si02 O003 Al03 32.22(9) . . . . ?
 O001 Si02 O004 Si03 18.84(10) . . . 5 ?
 O001 Si02 O004 Al03 18.84(10) . . . 5 ?
 O001 Si02 O005 Si03 40.20(10) . . 5_455 5_455 ?
 O001 Si02 O005 Al03 40.20(10) . . 5_455 5_455 ?
 O001 Al02 O003 Si03 32.22(9) . . . . ?
 O001 Al02 O003 Al03 32.22(9) . . . . ?
 O001 Al02 O004 Si03 18.84(10) . . . 5 ?
 O001 Al02 O004 Al03 18.84(10) . . . 5 ?
 O001 Al02 O005 Si03 40.20(10) . . 5_455 5_455 ?
 O001 Al02 O005 Al03 40.20(10) . . 5_455 5_455 ?
 O002 Si03 O003 Si02 -19.50(9) . . . . ?
 O002 Si03 O003 Al02 -19.50(9) . . . . ?
 O002 Si03 O004 Si02 -31.56(10) . . 5_445 5_445 ?
 O002 Si03 O004 Al02 -31.56(10) . . 5_445 5_445 ?
 O002 Si03 O005 Si02 -40.33(10) . . . 5_545 ?
 O002 Si03 O005 Al02 -40.33(10) . . . 5_545 ?
 O002 Al03 O003 Si02 -19.50(9) . . . . ?
 O002 Al03 O003 Al02 -19.50(9) . . . . ?
 O002 Al03 O004 Si02 -31.56(10) . . 5_445 5_445 ?
 O002 Al03 O004 Al02 -31.56(10) . . 5_445 5_445 ?
 O002 Al03 O005 Si02 -40.33(10) . . . 5_545 ?
 O002 Al03 O005 Al02 -40.33(10) . . . 5_545 ?
 O003 Si02 O004 Si03 -100.96(11) . . . 5 ?
 O003 Si02 O004 Al03 -100.96(11) . . . 5 ?
 O003 Si02 O005 Si03 161.10(11) . . 5_455 5_455 ?
 O003 Si02 O005 Al03 161.10(11) . . 5_455 5_455 ?
 O003 Si03 O004 Si02 -151.54(11) . . 5_445 5_445 ?
 O003 Si03 O004 Al02 -151.54(11) . . 5_445 5_445 ?
 O003 Si03 O005 Si02 82.84(11) . . . 5_545 ?
 O003 Si03 O005 Al02 82.84(11) . . . 5_545 ?
 O003 Al02 O004 Si03 -100.96(11) . . . 5 ?
 O003 Al02 O004 Al03 -100.96(11) . . . 5 ?
 O003 Al02 O005 Si03 161.10(11) . . 5_455 5_455 ?
 O003 Al02 O005 Al03 161.10(11) . . 5_455 5_455 ?
 O003 Al03 O004 Si02 -151.54(11) . . 5_445 5_445 ?
 O003 Al03 O004 Al02 -151.54(11) . . 5_445 5_445 ?
 O003 Al03 O005 Si02 82.84(11) . . . 5_545 ?
 O003 Al03 O005 Al02 82.84(11) . . . 5_545 ?
 O004 Si02 O005 Si03 -83.17(11) . . 5_455 5_455 ?
 O004 Si02 O005 Al03 -83.17(11) . . 5_455 5_455 ?
 O004 Si03 O005 Si02 -161.48(11) 5_445 . . 5_545 ?
 O004 Si03 O005 Al02 -161.48(11) 5_445 . . 5_545 ?
 O004 Al02 O005 Si03 -83.17(11) . . 5_455 5_455 ?
 O004 Al02 O005 Al03 -83.17(11) . . 5_455 5_455 ?
 O004 Al03 O005 Si02 -161.48(11) 5_445 . . 5_545 ?
 O004 Al03 O005 Al02 -161.48(11) 5_445 . . 5_545 ?

loop_
  _diffrn_refln_index_h
  _diffrn_refln_index_k
  _diffrn_refln_index_l
  _diffrn_refln_intensity_net
  _diffrn_refln_intensity_u
 0 -2 0 161.98 4.81
 0 2 0 164.59 4.91
 0 -2 1 196.89 5.86
 0 -2 -1 193.7 5.73
 0 2 1 203.13 6.02
 0 2 -1 201 5.96
 0 -2 2 405.82 11.95
 0 -2 -2 402.95 11.85
 0 2 2 415.7 12.23
 0 2 -2 400.41 11.75
 0 -2 3 1391.07 40.65
 0 2 3 1292 37.78
 0 2 -3 1379.92 40.3
 0 -2 6 22.46 0.8
 0 -2 7 286.15 8.54
 0 -2 21 164.78 5.32
 0 -2 22 11.28 0.73
 0 -2 23 128.56 4.3
 0 -2 24 69.89 2.58
 0 -2 25 0.32 0.13
 0 -4 0 162.77 4.97
 0 4 0 161.21 4.91
 0 -4 1 339.88 10.13
 0 -4 -1 344.66 10.26
 0 4 1 351.35 10.45
 0 4 -1 326.19 9.68
 0 -4 2 575.92 17.01
 0 -4 -2 604.91 17.84
 0 4 2 579.43 17.11
 0 4 -2 593.12 17.49
 0 -4 3 355.81 10.61
 0 -4 -3 359.63 10.67
 0 4 3 373.33 11.12
 0 4 -3 388.62 11.5
 0 -4 4 885.54 26.06
 0 4 4 852.73 25.1
 0 4 -4 820.56 24.08
 0 -4 5 19.43 0.8
 0 4 5 19.34 0.8
 0 4 -5 19.56 0.73
 0 -4 6 448.51 13.35
 0 4 6 440.22 13.09
 0 4 7 223.62 6.78
 0 -4 8 46.98 1.66
 0 4 8 44.28 1.56
 0 -4 9 8.76 0.48
 0 4 9 8.35 0.45
 0 -4 10 282.45 8.54
 0 4 10 286.24 8.63
 0 -4 11 451.05 13.47
 0 4 11 474.94 14.18
 0 -4 12 2480.8 72.63
 0 4 12 2628.6 76.93
 0 -4 13 934.28 27.59
 0 4 13 954.67 28.16
 0 -4 14 364.41 11.02
 0 4 14 351.99 10.64
 0 4 15 23.92 1.02
 0 -4 16 0.22 0.1
 0 4 16 0.35 0.16
 0 -6 0 8858.62 258.43
 0 6 0 8915.96 260.18
 0 -6 1 428.12 12.81
 0 -6 -1 418.56 12.49
 0 6 1 419.2 12.52
 0 6 -1 426.84 12.74
 0 -6 2 514.44 15.35
 0 -6 -2 522.09 15.51
 0 6 2 512.53 15.26
 0 6 -2 515.08 15.29
 0 -6 -4 1.47 0.16
 0 6 4 1.43 0.19
 0 -6 5 75.62 2.58
 0 -6 -5 77.53 2.52
 0 6 5 77.02 2.61
 0 6 -5 73.55 2.36
 0 -6 6 409.01 12.33
 0 6 6 420.47 12.65
 0 6 -6 436.08 12.93
 0 -6 7 121.11 3.95
 0 6 7 119.01 3.85
 0 -6 8 1802.3 52.97
 0 6 8 1763.12 51.79
 0 -6 9 517.31 15.51
 0 6 9 536.42 16.05
 0 -6 10 588.03 17.58
 0 6 10 616.7 18.41
 0 -6 11 52.34 1.94
 0 6 11 57.56 2.1
 0 -6 12 43.26 1.69
 0 6 12 44.66 1.72
 0 -6 13 164.56 5.29
 0 -6 14 848.27 25.23
 0 6 14 829.48 24.66
 0 -6 15 2.42 0.32
 0 6 15 2.99 0.32
 0 -6 16 1766.63 52.02
 0 6 16 1672.98 49.21
 0 -6 17 196.09 6.28
 0 6 17 186.92 5.92
 0 -6 18 14.59 0.86
 0 6 18 12.2 0.7
 0 -6 19 80.3 2.87
 0 6 19 83.81 2.9
 0 -6 21 0 0.1
 0 6 21 0.03 0.06
 0 -6 23 10.42 0.76
 0 6 23 11.09 0.7
 0 -8 0 167.01 5.26
 0 8 0 171.41 5.38
 0 -8 1 14.81 0.73
 0 -8 -1 15.1 0.73
 0 8 1 14.33 0.73
 0 8 -1 12.61 0.64
 0 -8 2 263.24 8.12
 0 -8 -2 249.54 7.61
 0 8 2 253.18 7.77
 0 8 -2 263.34 8.03
 0 -8 3 246.36 7.64
 0 -8 -3 236.93 7.23
 0 8 3 243.91 7.55
 0 8 -3 228.33 6.94
 0 -8 4 43.45 1.69
 0 -8 -4 47.62 1.69
 0 8 4 43.54 1.69
 0 8 -4 42.46 1.5
 0 -8 5 242.25 7.61
 0 -8 -5 268.47 8.15
 0 8 5 254.64 7.9
 0 8 -5 244.58 7.39
 0 8 6 69.79 2.48
 0 8 -6 73.17 2.39
 0 -8 7 16.98 0.96
 0 8 7 17.17 0.89
 0 8 -7 20.13 0.83
 0 -8 8 20.32 1.02
 0 8 8 19.49 0.99
 0 -8 9 43.64 1.78
 0 8 9 47.84 1.88
 0 -8 10 1.5 0.29
 0 8 10 1.11 0.25
 0 -8 11 142.52 4.78
 0 -8 12 0.1 0.1
 0 8 12 0.19 0.1
 0 -8 13 539.29 16.4
 0 8 13 519.22 15.74
 0 -8 14 106.49 3.76
 0 8 14 102.6 3.57
 0 -8 15 99.07 3.54
 0 8 15 103.27 3.6
 0 -8 16 8.31 0.67
 0 8 16 8.89 0.64
 0 -8 17 59.54 2.36
 0 8 17 63.74 2.45
 0 8 18 62.88 2.42
 0 -8 19 15.35 0.92
 0 8 19 13.98 0.89
 0 -8 20 112.32 3.95
 0 8 20 119.71 4.14
 0 -10 0 122.61 4.05
 0 10 0 118.31 3.85
 0 -10 1 0.29 0.13
 0 -10 -1 0.29 0.1
 0 10 1 0.19 0.1
 0 10 -1 0.41 0.13
 0 -10 2 112.6 3.79
 0 -10 -2 108.34 3.54
 0 10 2 117.76 3.92
 0 10 -2 113.88 3.7
 0 -10 3 11.02 0.7
 0 -10 -3 10.38 0.61
 0 10 3 11.21 0.67
 0 10 -3 9.49 0.54
 0 -10 4 453.6 13.82
 0 -10 -4 461.57 13.86
 0 10 4 454.24 13.79
 0 10 -4 433.22 12.96
 0 -10 5 28.96 1.37
 0 10 5 27.08 1.24
 0 10 -5 28.32 1.11
 0 -10 6 32.33 1.47
 0 10 6 32.4 1.43
 0 10 -6 35.74 1.37
 0 -10 7 45.77 1.91
 0 10 7 46.51 1.91
 0 -10 8 53.48 2.17
 0 10 9 40.01 1.75
 0 -10 10 305.61 9.68
 0 10 10 309.49 9.72
 0 -10 11 10.58 0.8
 0 10 11 10.26 0.76
 0 -10 12 1086.86 32.52
 0 10 12 1050.87 31.38
 0 -10 13 72.95 2.87
 0 10 13 74.09 2.84
 0 -10 14 96.74 3.57
 0 10 14 100.66 3.66
 0 -10 15 19.97 1.18
 0 10 15 19.53 1.15
 0 -12 0 829.16 24.66
 0 -12 1 269.71 8.38
 0 -12 -1 293.5 9.05
 0 -12 2 74.6 2.71
 0 -12 -2 71.93 2.52
 0 -12 3 17.58 0.99
 -1 -1 23 318.54 9.84
 -1 -1 22 102.76 3.5
 -1 -1 21 3.89 0.41
 -1 -1 20 45.46 1.78
 -1 -1 19 26.73 1.18
 -1 -1 18 0.03 0.03
 -1 -1 17 164.91 5.26
 -1 -1 16 31.57 1.27
 -1 -1 15 428.44 12.87
 -1 -1 14 561.91 16.72
 -1 -1 13 125.79 3.98
 -1 -1 12 76.93 2.55
 -1 -1 11 191.22 5.86
 -1 -1 10 72.91 2.39
 -1 -1 9 39.88 1.4
 -1 -1 8 39.37 1.37
 -1 -1 6 2051.09 59.98
 1 1 -6 2107.79 61.57
 -1 -1 5 289.27 8.63
 -1 1 5 310.99 9.17
 -1 -1 4 2239.98 65.46
 1 1 -4 2220.55 64.85
 -1 1 4 2357.52 68.77
 -1 -1 3 1215.23 35.61
 1 1 -3 1213.96 35.55
 -1 1 3 1179.56 34.47
 1 -1 -2 3.38 0.16
 -1 -1 2 3.66 0.22
 1 1 -2 3.76 0.22
 -1 1 2 3.34 0.16
 1 -1 -1 1414.96 41.31
 1 1 -1 1486.31 43.48
 -1 1 1 1461.47 42.68
 1 -1 0 583.25 17.07
 -1 -1 0 563.82 16.6
 1 1 0 577.83 17.01
 -1 1 0 570.19 16.69
 1 -1 1 359 10.54
 -1 -1 -1 360.59 10.67
 1 1 1 368.55 10.93
 -1 1 -1 348.17 10.23
 1 -1 2 164.88 4.91
 -1 -1 -2 172.24 5.19
 1 1 2 165.39 5
 1 -1 3 81.9 2.48
 -1 -1 -3 79.7 2.48
 1 1 3 83.39 2.61
 -1 -1 -4 2821.32 82.37
 1 1 4 2628.92 76.8
 1 1 5 2329.49 68.07
 1 1 6 723.72 21.31
 1 1 8 4.62 0.29
 1 1 9 0.99 0.16
 -1 -3 25 12.68 0.86
 -1 -3 24 8.86 0.64
 -1 -3 23 71.26 2.61
 -1 -3 22 13.89 0.83
 -1 -3 21 20.58 1.02
 -1 -3 20 16.88 0.89
 -1 -3 19 2150.47 63.17
 -1 -3 18 196.6 6.21
 -1 -3 17 240.28 7.49
 -1 -3 16 94.7 3.19
 -1 -3 15 262.7 8.09
 -1 -3 14 86.45 2.93
 -1 -3 13 7361.48 214.82
 -1 -3 12 65.21 2.26
 -1 -3 11 4214.3 123.12
 -1 -3 10 81.36 2.74
 -1 -3 9 2184.87 64.03
 -1 -3 8 217.79 6.69
 1 3 -8 225.43 6.82
 -1 -3 7 2636.56 77.15
 1 3 -7 2504.37 73.2
 -1 -3 6 68.33 2.29
 1 3 -6 63.84 2.07
 -1 -3 4 27.62 1.08
 1 3 -4 26.76 1.02
 -1 -3 3 1962.85 57.5
 1 3 -3 1953.93 57.21
 -1 3 3 2122.12 61.99
 -1 -3 2 4.81 0.32
 1 3 -2 4.84 0.32
 -1 3 2 4.62 0.19
 -1 -3 1 1916.02 56.13
 1 3 -1 1939.6 56.8
 -1 -3 0 243.52 7.39
 1 3 0 248.21 7.52
 -1 -3 -1 5284.59 154.27
 1 3 1 5103.03 148.98
 1 -3 2 13.16 0.45
 -1 -3 -2 13.57 0.61
 1 3 2 14.62 0.67
 -1 -3 -3 2578.91 75.43
 1 3 3 2554.06 74.73
 -1 -3 -5 4121.92 120.41
 1 3 5 4160.14 121.56
 -1 -3 -6 1.31 0.16
 1 3 6 1.18 0.16
 1 3 7 412.51 12.36
 1 3 8 61.22 2.1
 1 3 9 5896.19 172.14
 1 3 10 105.47 3.41
 1 3 11 1181.79 34.78
 1 3 12 0.13 0.06
 1 3 13 521.13 15.58
 1 3 14 0.22 0.1
 1 3 15 399.45 12.04
 1 3 16 26.85 1.15
 1 3 17 2476.34 72.6
 1 3 18 4.84 0.41
 1 3 19 24.27 1.08
 1 3 21 18.99 0.92
 1 3 22 -0.03 0.03
 1 3 23 588.66 17.65
 -1 5 24 38.22 1.53
 -1 -5 23 0.03 0.06
 -1 5 23 0.13 0.16
 -1 -5 22 197.56 6.37
 -1 -5 21 25.55 1.24
 -1 -5 20 44.28 1.82
 -1 -5 19 64.22 2.42
 -1 -5 18 33.26 1.43
 -1 -5 17 105.69 3.6
 -1 -5 16 40.84 1.66
 -1 -5 15 400.41 12.2
 -1 -5 14 626.89 18.79
 -1 5 14 587.39 17.42
 -1 5 13 186.89 5.77
 -1 -5 12 208.71 6.56
 -1 5 12 224.38 6.85
 -1 -5 11 25.58 1.15
 1 5 -11 23.92 0.99
 -1 5 11 27.65 1.08
 -1 -5 10 80.4 2.8
 1 5 -10 92.47 2.99
 -1 5 10 87.09 2.8
 -1 -5 9 124.33 4.11
 1 5 -9 126.87 3.98
 -1 5 9 120.34 3.76
 -1 -5 8 47.49 1.75
 1 5 -8 53.45 1.82
 -1 -5 7 10.54 0.64
 1 5 -7 9.65 0.51
 -1 5 7 8.92 0.45
 -1 -5 6 837.76 24.85
 -1 5 6 843.5 24.81
 -1 -5 5 112.03 3.7
 1 5 -5 116.87 3.73
 -1 5 5 113.4 3.5
 -1 -5 4 1866.01 54.79
 1 5 -4 1855.82 54.41
 -1 5 4 1859.32 54.41
 -1 -5 3 43.7 1.66
 1 5 -3 44.15 1.62
 -1 5 3 42.46 1.4
 -1 -5 2 102.19 3.38
 1 5 -2 102.32 3.34
 -1 5 2 98.88 3.03
 1 -5 -1 194.06 5.77
 -1 -5 1 180.13 5.64
 1 5 -1 177.17 5.51
 -1 5 1 182.87 5.45
 1 -5 0 208.36 6.18
 -1 -5 0 216.8 6.72
 1 5 0 204.18 6.34
 -1 5 0 205.52 6.08
 1 -5 1 186.54 5.57
 -1 -5 -1 196.67 6.12
 1 5 1 196.95 6.12
 1 -5 2 2.2 0.16
 -1 -5 -2 2.36 0.25
 1 5 2 2.29 0.25
 1 -5 3 449.46 13.28
 -1 -5 -3 470.48 14.08
 1 5 3 443.73 13.35
 1 -5 4 842.22 24.78
 -1 -5 -4 832.03 24.59
 1 5 4 868.34 25.74
 1 -5 5 486.09 14.4
 -1 -5 -5 473.03 14.11
 1 5 5 431.3 12.93
 1 -5 6 669.89 19.78
 -1 -5 -6 649.19 19.24
 1 5 6 651.73 19.43
 -1 -5 -7 320.77 9.68
 1 5 7 313.16 9.56
 1 -5 8 35.45 1.27
 -1 -5 -8 33.77 1.27
 1 5 8 35.45 1.43
 1 -5 9 145.92 4.52
 1 5 9 146.18 4.71
 1 -5 10 28.51 1.08
 1 5 10 28.25 1.21
 1 -5 11 0.03 0.03
 1 5 11 0.1 0.06
 1 -5 12 145.64 4.59
 1 -5 13 22.87 0.99
 1 5 13 19.91 0.96
 1 -5 14 95.02 3.15
 1 5 14 84.89 2.93
 1 5 15 34.43 1.43
 1 -5 16 5.77 0.45
 1 5 16 4.4 0.38
 1 -5 17 0.1 2.23
 1 5 17 0.13 0.1
 1 -5 23 25.39 1.27
 -1 -7 22 86.64 3.19
 -1 7 22 82.15 2.9
 -1 -7 21 16.18 0.96
 -1 7 21 15.1 0.86
 -1 -7 20 67.91 2.61
 -1 -7 19 167.39 5.54
 -1 7 19 169.15 5.45
 -1 -7 18 13 0.83
 -1 7 18 12.61 0.73
 -1 -7 17 76.26 2.84
 -1 7 17 75.27 2.64
 -1 -7 16 22.97 1.18
 -1 7 16 24.37 1.11
 -1 -7 15 22.2 1.15
 -1 7 15 21.28 1.02
 -1 -7 14 21.41 1.11
 -1 7 14 19.37 0.92
 -1 -7 13 230.94 7.39
 -1 7 13 234.13 7.29
 -1 -7 12 14.02 0.86
 -1 7 12 14.62 0.76
 -1 -7 11 0.41 0.16
 1 7 -11 0.67 0.13
 -1 7 11 0.35 0.13
 -1 7 10 3.41 0.32
 -1 -7 9 5.38 0.48
 1 7 -9 5.57 0.38
 -1 7 9 5.42 0.38
 -1 -7 8 14.78 0.86
 1 7 -8 12.9 0.64
 -1 7 8 13.38 0.67
 -1 -7 7 1005 29.88
 1 7 -7 981.74 28.96
 -1 7 7 1105.97 32.68
 -1 -7 6 194.92 6.24
 1 7 -6 190.01 5.92
 -1 7 6 186.98 5.77
 -1 -7 5 19.59 0.99
 1 7 -5 21.82 0.96
 -1 7 5 19.43 0.83
 -1 -7 4 55.23 2.1
 1 7 -4 54.82 1.97
 -1 7 4 52.81 1.78
 -1 -7 3 622.75 18.67
 1 7 -3 629.44 18.76
 -1 7 3 628.16 18.57
 -1 -7 2 166.88 5.35
 1 7 -2 170.71 5.42
 -1 7 2 168.25 5.13
 1 -7 -1 1664.38 48.7
 -1 -7 1 1719.17 50.58
 1 7 -1 1668.84 49.09
 -1 7 1 1659.28 48.61
 1 -7 0 125 3.82
 -1 -7 0 126.78 4.14
 1 7 0 130.57 4.24
 -1 7 0 131.21 3.98
 1 -7 1 145.96 4.46
 -1 -7 -1 151.21 4.84
 1 7 1 157.36 5.06
 -1 7 -1 151.43 4.56
 1 -7 2 115.92 3.63
 -1 -7 -2 111.71 3.7
 1 7 2 114.17 3.79
 1 -7 3 1162.36 34.18
 -1 -7 -3 1192.94 35.2
 1 7 3 1184.97 35.04
 1 -7 4 767.05 22.68
 -1 -7 -4 733.92 21.79
 1 7 4 760.99 22.71
 1 -7 5 655.24 19.46
 -1 -7 -5 662.57 19.69
 1 7 5 677.86 20.29
 -1 -7 -6 58.42 2.07
 1 7 6 58.64 2.2
 1 -7 7 0.35 0.13
 -1 -7 -7 0.29 0.1
 1 7 7 0.32 0.13
 1 -7 8 201.54 6.31
 -1 -7 -8 190.04 5.89
 1 7 8 199.85 6.37
 1 -7 9 262.54 8.09
 1 -7 10 88.14 2.99
 1 7 10 91.84 3.22
 1 -7 11 3.03 0.32
 1 7 11 2.71 0.35
 1 -7 12 55.65 2.07
 1 7 12 57.82 2.23
 1 -7 13 1349.98 39.85
 1 7 13 1389.16 41.09
 1 7 14 215.88 6.88
 1 -7 15 27.74 1.27
 1 7 15 26.25 1.24
 1 -7 16 0.25 0.13
 1 7 16 0.48 0.16
 1 -7 17 100.31 3.47
 1 7 17 102.32 3.57
 1 -7 18 7.55 0.57
 1 7 18 8.38 0.64
 1 -7 19 57.31 2.23
 1 7 19 53.99 2.13
 1 -7 20 6.75 0.57
 1 7 20 7.55 0.61
 1 -7 21 183.89 6.02
 -1 -9 18 258.94 8.38
 -1 9 18 253.11 8.06
 -1 -9 17 77.06 2.99
 -1 9 17 77.02 2.87
 -1 -9 16 114.04 4.11
 -1 9 16 113.81 3.95
 -1 9 15 152.17 5.06
 -1 -9 14 100.95 3.7
 -1 9 14 102.06 3.57
 -1 -9 13 1176.37 35.1
 -1 -9 12 16.69 1.02
 -1 9 12 15.86 0.89
 -1 -9 11 560.31 17.11
 -1 9 11 569.87 17.2
 -1 -9 10 225.75 7.33
 -1 9 10 227.63 7.17
 -1 -9 9 43.8 1.91
 1 9 -9 45.97 1.69
 -1 9 9 43.26 1.72
 -1 -9 8 236.01 7.58
 1 9 -8 222.72 6.85
 -1 9 8 232.92 7.26
 -1 -9 7 336.38 10.51
 1 9 -7 305.8 9.3
 -1 9 7 330.33 10.1
 -1 -9 6 5.03 0.51
 1 9 -6 5.35 0.41
 -1 9 6 4.84 0.38
 -1 9 4 55.39 1.91
 1 9 -3 99.32 3.34
 -1 9 3 98.62 3.15
 1 9 -2 150.32 4.84
 -1 9 2 154.08 4.75
 1 -9 -1 349.76 10.42
 1 9 -1 331.92 10.19
 1 -9 0 438.95 13.03
 -1 9 0 409.96 12.14
 1 -9 1 635.81 18.79
 1 9 1 638.04 19.14
 -1 9 -1 675.63 19.88
 1 -9 2 0.7 0.13
 1 9 2 0.61 0.19
 -1 9 -2 0.96 0.13
 1 -9 3 1538.23 45.2
 1 -9 5 62.85 2.23
 -1 -9 -5 62.78 2.26
 1 9 5 61.48 2.36
 1 -9 6 28.7 1.24
 -1 -9 -6 32.46 1.34
 1 9 6 30.33 1.4
 1 -9 7 11.4 0.7
 -1 -9 -7 13.73 0.73
 1 9 7 13.06 0.83
 1 -9 8 516.04 15.61
 -1 -9 -8 491.83 14.84
 1 9 8 505.52 15.42
 1 -9 9 2378.86 69.95
 1 9 9 2375.04 69.89
 1 -9 10 158.95 5.22
 1 9 10 156.85 5.22
 1 -9 11 384.8 11.85
 1 9 11 389.58 12.04
 1 -9 12 117.96 4.08
 1 9 12 119.96 4.17
 1 -9 13 201.7 6.66
 1 9 13 202.15 6.59
 1 -9 14 55.08 2.13
 1 -9 15 25.26 1.31
 1 9 15 23.8 1.27
 1 -9 16 163.73 5.51
 1 9 16 170.51 5.7
 1 -9 17 737.1 22.2
 1 9 17 786.16 23.67
 -1 -11 11 0.41 0.19
 -1 -11 10 6.37 0.64
 1 11 -10 8.25 0.54
 -1 -11 8 38.64 1.78
 1 11 -8 40.68 1.59
 -1 -11 7 0.22 0.13
 1 11 -7 0.41 0.13
 -1 -11 6 188.8 6.28
 1 11 -6 181.06 5.73
 -1 -11 5 40.14 1.82
 1 11 -5 38.77 1.56
 -1 -11 4 48.45 2.04
 1 11 -4 49.79 1.91
 -1 11 4 48.77 1.75
 -1 -11 3 0.03 0.06
 1 11 -3 0.1 0.06
 -1 -11 2 73.97 2.77
 1 11 -2 79.51 2.84
 -1 11 2 70.4 2.29
 -1 -11 1 44.5 1.85
 1 11 -1 43.8 1.75
 -1 11 1 46.38 1.56
 -1 -11 0 46.76 1.91
 1 11 0 45.23 1.82
 -1 11 0 50.93 1.69
 -1 -11 -1 59.09 2.26
 1 11 1 58.48 2.26
 -1 -11 -2 100.98 3.47
 1 11 2 108.53 3.79
 1 -11 3 140.86 4.43
 -1 -11 -3 139.81 4.59
 1 11 3 151.21 5.06
 1 -11 4 449.14 13.51
 -1 -11 -4 442.13 13.41
 1 11 4 444.68 13.63
 1 -11 5 4.81 0.41
 -1 -11 -5 5.16 0.45
 1 11 5 5.22 0.51
 1 -11 6 73.39 2.61
 -1 -11 -6 75.53 2.68
 1 11 6 77.25 2.93
 1 -11 7 103.62 3.57
 1 11 7 104.83 3.76
 1 -11 8 85.91 3.09
 1 11 8 92.54 3.44
 1 -11 9 25.74 1.27
 1 11 9 25.55 1.34
 -2 0 25 0.03 0.06
 -2 0 24 326.82 10.13
 -2 0 23 0 0.06
 -2 0 22 42.72 1.75
 -2 0 21 -0.03 0.06
 -2 0 20 4.87 0.45
 -2 0 19 0 0.06
 -2 0 18 2686.26 78.74
 -2 0 17 0.06 0.06
 -2 0 16 476.22 14.3
 -2 0 14 339.88 10.29
 -2 0 13 0 0.03
 -2 0 12 1019.01 30.04
 -2 0 11 0.06 0.06
 -2 0 10 6001.31 175.17
 2 0 -9 0 0.03
 -2 0 9 -0.03 0.03
 2 0 -8 693.78 20.45
 -2 0 8 650.14 19.27
 2 0 -7 -0.03 0.03
 -2 0 7 0 0.03
 2 0 -5 0 0.03
 -2 0 5 0.03 0.06
 2 0 -4 2107.47 61.64
 -2 0 4 2076.89 60.78
 2 0 -3 0.03 0.03
 -2 0 3 0.03 0.03
 2 0 -2 5880.27 171.53
 -2 0 2 6026.79 175.83
 2 0 -1 0.06 0.03
 -2 0 1 -0.03 0.03
 2 0 0 1892.13 55.39
 -2 0 0 1913.16 56
 2 0 1 0.03 0.03
 -2 0 -1 0.03 0.03
 2 0 2 1990.24 58.26
 -2 0 -2 2057.46 60.2
 2 0 3 0.03 0.03
 -2 0 -3 -0.03 0.03
 2 0 4 406.78 12.14
 -2 0 -4 423.98 12.58
 2 0 6 2714.29 79.38
 2 0 7 0 0.03
 2 0 8 1673.3 49.06
 2 0 9 0.06 0.06
 2 0 10 3503.95 102.44
 2 0 11 0.06 0.06
 2 0 12 6730.77 196.51
 2 0 13 -0.03 0.06
 2 0 14 641.86 19.11
 2 0 15 0.03 0.06
 2 0 16 348.17 10.58
 2 0 17 -0.03 0.06
 2 0 18 1586.97 46.7
 2 0 19 -0.03 0.1
 2 0 20 37.33 1.5
 2 0 21 0 0.06
 2 0 22 179.53 5.7
 2 0 23 0 0.06
 -2 2 25 60.2 2.33
 -2 -2 20 0.73 0.19
 -2 2 20 0.22 0.13
 -2 -2 16 10.42 0.64
 -2 -2 15 617.01 18.48
 -2 2 15 669.25 19.88
 -2 2 14 707.16 20.96
 -2 -2 13 1688.9 49.69
 -2 2 13 1753.89 51.44
 -2 -2 12 130.38 4.27
 -2 2 12 133.31 4.17
 -2 -2 11 291.66 8.95
 -2 2 11 291.31 8.76
 -2 -2 10 602.68 18
 2 2 -10 646.64 19.11
 -2 2 10 615.1 18.19
 -2 -2 9 179.66 5.64
 2 2 -9 175.48 5.38
 -2 2 9 178.77 5.45
 -2 -2 8 637.72 18.99
 2 2 -8 598.86 17.74
 -2 -2 7 115.79 3.76
 2 2 -7 112.92 3.6
 -2 2 7 113.66 3.54
 -2 -2 6 291.43 8.89
 2 2 -6 296.24 8.95
 -2 2 6 299.36 8.95
 -2 -2 5 286.81 8.73
 2 2 -5 274.04 8.31
 -2 2 5 283.53 8.47
 2 -2 -4 1.24 0.1
 -2 -2 4 1.11 0.19
 2 2 -4 1.37 0.19
 -2 2 4 1.31 0.13
 2 -2 -3 788.07 23.09
 -2 -2 3 811.96 24.05
 2 2 -3 803.68 23.8
 -2 2 3 788.07 23.16
 2 -2 -2 7.49 0.32
 -2 -2 2 7.93 0.48
 -2 2 2 7.04 0.32
 2 -2 -1 846.68 24.81
 -2 -2 1 810.05 23.95
 -2 2 1 829.48 24.34
 2 -2 0 376.2 11.12
 -2 -2 0 387.66 11.66
 -2 2 0 367.28 10.83
 2 -2 1 728.18 21.41
 -2 -2 -1 760.68 22.52
 -2 2 -1 753.99 22.11
 2 -2 2 232.6 6.98
 -2 -2 -2 239.16 7.29
 -2 2 -2 244.23 7.23
 2 -2 3 494.06 14.59
 -2 -2 -3 515.72 15.39
 2 -2 4 144.2 4.4
 -2 -2 -4 148.54 4.65
 2 -2 5 10.23 0.48
 -2 -2 -5 10.8 0.54
 2 -2 6 78.84 2.52
 -2 -2 -6 78.84 2.61
 -2 -2 -7 383.2 11.5
 2 -2 8 720.54 21.25
 2 -2 9 56.41 1.88
 2 -2 10 1090.05 32.01
 2 2 13 1182.42 34.88
 2 2 14 72.15 2.52
 2 2 15 5.83 0.45
 2 2 16 177.55 5.61
 2 2 17 360.91 10.99
 2 2 18 1.02 0.22
 2 2 19 2.9 0.41
 2 2 20 42.33 1.66
 2 2 21 292.83 9.01
 2 2 22 39.5 1.59
 2 2 23 75.65 2.68
 -2 4 25 14.59 0.89
 -2 4 24 43.7 1.82
 -2 -4 23 60.91 2.36
 -2 4 23 69.82 2.58
 -2 -4 22 131.4 4.43
 -2 4 22 129.71 4.33
 -2 -4 21 4.36 0.45
 -2 4 21 3.34 0.45
 -2 4 19 12.74 0.73
 -2 -4 17 0.13 0.1
 -2 4 17 0.16 0.1
 -2 -4 16 2.87 0.35
 -2 -4 15 445.32 13.54
 -2 -4 14 1293.28 38.22
 -2 -4 13 365.68 11.21
 -2 4 13 354.54 10.67
 -2 -4 11 66.96 2.45
 2 4 -11 66.29 2.23
 -2 -4 10 16.72 0.89
 2 4 -10 15.32 0.7
 -2 -4 8 2.61 0.32
 2 4 -8 2.61 0.25
 -2 4 8 2.8 0.19
 -2 -4 7 72.5 2.58
 2 4 -7 76.32 2.61
 -2 4 7 73.42 2.29
 -2 -4 6 948.3 28.13
 2 4 -6 966.77 28.57
 -2 4 6 901.79 26.44
 -2 -4 5 1406.36 41.47
 2 4 -5 1389.16 40.87
 -2 4 5 1442.03 42.21
 -2 -4 4 861.65 25.58
 2 4 -4 890.64 26.38
 -2 4 4 835.21 24.53
 -2 -4 3 412.83 12.49
 2 4 -3 416.65 12.55
 -2 4 3 406.46 12.01
 -2 4 3 389.58 11.53
 -2 -4 2 30.77 1.27
 2 4 -2 30.93 1.27
 -2 -4 1 149.65 4.81
 2 4 -1 151.4 4.84
 -2 -4 0 682.31 20.32
 2 4 0 677.54 20.2
 -2 -4 -1 124.45 4.05
 2 4 1 122.67 4.01
 2 -4 2 964.54 28.35
 -2 -4 -2 917.72 27.17
 2 4 2 961.36 28.48
 2 -4 3 344.66 10.19
 -2 -4 -3 366.96 11.12
 2 4 3 364.73 11.09
 2 -4 4 1.27 0.13
 -2 -4 -4 1.5 0.22
 2 4 4 1.11 0.19
 2 -4 5 520.18 15.32
 -2 -4 -5 505.21 15.1
 2 4 5 519.54 15.64
 -2 -4 -6 777.88 23.03
 2 4 6 825.34 24.53
 -2 -4 -7 1.78 0.22
 2 4 7 1.11 0.22
 -2 -4 -8 157.96 4.97
 2 4 8 144.11 4.68
 -2 -4 -9 15.83 0.73
 2 4 9 15.86 0.83
 2 4 11 48.67 1.88
 2 4 12 248.08 7.74
 2 4 13 319.5 9.84
 2 4 14 34.66 1.47
 2 4 15 4.81 0.45
 2 4 16 129.33 4.3
 2 4 17 37.65 1.56
 2 4 18 62.4 2.33
 2 4 19 16.63 0.89
 2 4 20 48.32 1.88
 2 4 21 75.49 2.71
 2 4 22 422.07 12.87
 -2 -6 22 4.97 0.57
 -2 -6 21 21.09 1.15
 -2 -6 20 2.87 0.41
 -2 -6 19 22.93 1.18
 -2 -6 18 958.49 28.6
 -2 -6 16 0.92 0.25
 -2 -6 15 2.2 0.35
 -2 6 15 1.27 0.22
 -2 -6 14 78.11 2.84
 -2 6 14 84.13 2.77
 -2 -6 13 3.03 0.38
 2 6 -13 3.57 0.32
 -2 6 13 2.61 0.29
 -2 -6 12 110.41 3.85
 2 6 -12 111.08 3.6
 -2 6 12 109.93 3.5
 -2 -6 11 143.09 4.81
 2 6 -11 138.31 4.4
 -2 6 11 153.54 4.78
 -2 -6 10 3605.88 105.72
 2 6 -10 3475.28 101.58
 -2 6 10 3765.15 110.06
 -2 -6 9 123.34 4.2
 2 6 -9 112.67 3.66
 -2 6 9 116.78 3.66
 -2 6 8 190.07 5.77
 -2 -6 7 5 0.45
 2 6 -7 5.03 0.41
 -2 6 7 5.92 0.29
 -2 6 7 4.78 0.29
 -2 -6 6 23.41 1.15
 2 6 -6 24.21 1.08
 -2 6 6 22.81 0.83
 -2 6 6 26.06 0.86
 -2 -6 5 105.44 3.63
 2 6 -5 98.91 3.31
 -2 6 5 99.26 2.99
 -2 6 5 104.77 3.19
 -2 -6 4 2135.5 62.82
 2 6 -4 2131.68 62.59
 -2 -6 3 39.44 1.62
 2 6 -3 40.14 1.59
 -2 -6 2 3707.82 108.62
 2 6 -2 3784.27 110.79
 -2 -6 1 695.69 20.83
 2 6 -1 683.59 20.42
 -2 -6 0 1562.12 46.06
 2 6 0 1570.41 46.28
 -2 -6 -1 145.96 4.75
 2 6 1 146.11 4.78
 -2 -6 -2 6.12 0.48
 2 6 2 4.91 0.38
 -2 -6 -3 108.97 3.66
 2 6 3 105.47 3.6
 -2 -6 -4 1831.93 53.87
 2 6 4 1786.7 52.62
 2 -6 5 26.85 0.96
 -2 -6 -5 26.06 1.15
 2 6 5 26.73 1.24
 2 -6 6 223.58 6.75
 2 -6 7 120.28 3.76
 -2 -6 -7 115.73 3.79
 2 6 7 117.92 3.98
 -2 -6 -8 506.16 15.19
 2 6 8 501.7 15.23
 2 -6 9 191.95 5.89
 -2 -6 -9 198.71 6.21
 2 6 9 199.02 6.4
 2 -6 10 2042.17 59.82
 2 6 10 2162.26 63.61
 2 -6 11 0.16 0.1
 2 6 11 0.06 0.1
 2 -6 12 1918.25 56.25
 2 6 12 1888.63 55.65
 2 -6 13 24.15 1.05
 2 6 13 20.96 1.08
 2 -6 14 310.16 9.46
 2 6 14 278.28 8.7
 2 -6 15 116.59 3.85
 2 -6 16 7.14 0.54
 2 6 16 6.08 0.51
 2 6 20 161.63 5.32
 2 -6 21 16.98 0.96
 -2 -8 19 14.53 0.99
 -2 8 19 13.73 0.83
 -2 -8 18 10.93 0.83
 -2 8 18 9.37 0.67
 -2 -8 17 0.92 0.25
 -2 8 17 0.76 0.19
 -2 -8 16 0.06 0.1
 -2 8 16 0.25 0.13
 -2 -8 15 265.85 8.54
 -2 8 15 258.66 8.12
 -2 8 14 98.46 3.38
 -2 -8 13 248.68 8.03
 2 8 -13 281.11 8.6
 -2 8 13 256.65 7.96
 -2 -8 12 244.67 7.87
 2 8 -12 256.43 7.87
 -2 8 12 243.3 7.55
 -2 -8 11 0.96 0.25
 2 8 -11 0.89 0.16
 -2 8 11 1.05 0.19
 -2 -8 10 119.8 4.2
 2 8 -10 116.87 3.79
 -2 8 10 127.1 4.08
 -2 -8 9 71.16 2.74
 2 8 -9 69.06 2.42
 -2 8 9 73.33 2.48
 -2 -8 8 285.92 9.05
 2 8 -8 288.02 8.86
 -2 8 8 278.95 8.44
 -2 -8 7 26.66 1.31
 2 8 -7 26.66 1.18
 -2 8 7 25.2 0.96
 -2 -8 6 92.35 3.31
 2 8 -6 90.24 3.09
 -2 8 6 89.7 2.77
 -2 -8 5 456.79 13.98
 2 8 -5 446.59 13.51
 -2 -8 4 47.11 1.94
 2 8 -4 46.54 1.82
 -2 -8 3 121.43 4.17
 2 8 -3 127.86 4.27
 -2 -8 2 9.27 0.67
 2 8 -2 10.93 0.7
 -2 -8 1 2.04 0.32
 2 8 -1 1.5 0.25
 -2 -8 -1 8.09 0.57
 2 8 1 8.35 0.61
 -2 -8 -2 3.63 0.38
 2 8 2 3.22 0.38
 -2 -8 -3 173.48 5.61
 2 8 3 169.78 5.57
 -2 -8 -4 56.73 2.17
 2 8 4 56.86 2.23
 2 -8 5 119.26 3.66
 -2 -8 -5 116.78 3.92
 2 8 5 119.87 4.11
 2 -8 6 40.58 1.43
 -2 -8 -6 39.85 1.59
 2 8 6 40.45 1.75
 2 -8 7 12.17 0.61
 -2 -8 -7 12.1 0.7
 2 8 7 13.57 0.86
 2 -8 8 300.38 9.14
 -2 -8 -8 318.86 9.78
 2 8 8 298.22 9.37
 2 -8 9 2.93 0.32
 -2 -8 -9 3.63 0.38
 2 8 9 3.25 0.41
 2 -8 10 153.22 4.94
 -2 -8 -10 139.58 4.49
 2 8 10 156.72 5.22
 2 -8 11 248.37 7.71
 2 8 11 267.57 8.47
 2 -8 12 104 3.5
 2 -8 14 34.31 1.47
 2 8 14 38.77 1.72
 2 -8 15 0.32 0.13
 2 8 15 0.48 0.19
 2 -8 16 4.2 0.48
 2 8 16 4.65 0.54
 2 -8 17 60.11 2.33
 2 8 17 59.73 2.39
 2 -8 18 0.51 0.19
 -2 -10 13 13.63 0.99
 2 10 -13 15.26 0.8
 -2 -10 12 2.33 0.41
 2 10 -12 2.96 0.35
 -2 -10 11 0.25 0.16
 2 10 -11 0.73 0.16
 -2 -10 10 167.68 5.73
 2 10 -10 150.67 4.84
 -2 -10 8 5.32 0.54
 2 10 -8 5.48 0.45
 -2 -10 7 0.1 0.1
 2 10 -7 0.06 0.06
 -2 -10 6 181.35 6.05
 2 10 -6 186.47 5.99
 -2 -10 5 82.44 3.12
 2 10 -5 83.23 2.96
 -2 -10 4 408.37 12.65
 2 10 -4 391.81 11.98
 -2 -10 3 5.64 0.54
 2 10 -3 5.8 0.48
 -2 -10 2 34.59 1.59
 2 10 -2 34.47 1.5
 -2 -10 1 13.03 0.83
 2 10 -1 13.35 0.83
 -2 -10 -1 27.68 1.34
 2 10 1 29.47 1.4
 -2 -10 -2 675.63 20.35
 2 10 2 661.61 19.97
 -2 -10 -3 6.66 0.54
 2 10 3 7.01 0.61
 -2 -10 -4 2.39 0.32
 2 10 4 2.42 0.38
 -2 -10 -5 28.89 1.31
 2 10 5 30.48 1.47
 2 -10 6 156.59 4.78
 -2 -10 -6 154.11 5.03
 2 10 6 155.77 5.26
 2 -10 7 6.02 0.35
 2 -10 8 124.45 3.98
 -2 -10 -8 133.69 4.43
 2 10 8 124.42 4.36
 -2 -10 -9 -0.06 0.1
 2 10 9 0.1 0.1
 2 -10 10 6.66 0.54
 2 10 10 6.5 0.64
 2 10 11 3.5 0.48
 2 10 12 475.58 14.65
 -3 -1 22 361.54 11.18
 -3 1 22 365.05 11.28
 -3 -1 21 136.37 4.59
 -3 1 21 134.01 4.49
 -3 -1 20 26.63 1.27
 -3 1 20 26.57 1.24
 -3 -1 19 32.3 1.43
 -3 1 19 32.71 1.43
 -3 -1 18 105.82 3.66
 -3 1 18 106.46 3.63
 -3 -1 17 60.24 2.29
 -3 1 17 65.49 2.42
 -3 -1 16 0.16 0.1
 -3 1 16 0.22 0.1
 -3 -1 15 143.79 4.75
 -3 1 15 151.02 4.91
 -3 -1 14 332.88 10.23
 -3 1 14 348.48 10.67
 -3 -1 13 35.71 1.5
 3 1 -13 33.35 1.27
 -3 1 13 36.54 1.5
 -3 -1 12 157.14 5.1
 3 1 -12 167.27 5.19
 -3 1 12 153.6 4.94
 -3 -1 11 185.84 5.92
 3 1 -11 188.99 5.83
 -3 1 11 187.97 5.92
 3 -1 -10 5.26 0.38
 -3 -1 10 6.56 0.51
 3 1 -10 6.15 0.38
 -3 1 10 5.61 0.41
 -3 -1 9 374.29 11.44
 -3 1 9 358.04 10.86
 3 -1 -8 110.76 3.47
 -3 -1 8 108.27 3.63
 3 1 -8 104.42 3.38
 -3 1 8 108.11 3.57
 3 -1 -7 2.77 0.22
 -3 -1 7 1.94 0.25
 3 1 -7 2.8 0.29
 -3 1 7 3.03 0.29
 3 -1 -6 590.57 17.49
 -3 -1 6 586.75 17.55
 3 1 -6 594.72 17.71
 -3 1 6 578.47 17.23
 3 -1 -5 1749.75 51.29
 -3 -1 5 1681.26 49.47
 3 1 -5 1670.43 49.06
 -3 1 5 1658.96 48.74
 3 -1 -4 118.75 3.82
 -3 -1 4 109.9 3.63
 3 1 -4 114.17 3.7
 -3 -1 3 743.47 22.11
 3 1 -3 752.08 22.33
 -3 -1 2 161.44 5.13
 3 1 -2 165.67 5.22
 -3 -1 1 3.03 0.29
 3 1 -1 3.66 0.32
 -3 1 1 3.31 0.25
 -3 -1 0 44.34 1.66
 3 1 0 46.12 1.72
 -3 -1 -1 126.49 4.08
 3 1 1 130.63 4.24
 3 -1 2 914.53 27.01
 -3 -1 -2 958.49 28.32
 3 1 2 955.3 28.29
 3 -1 3 795.08 23.54
 -3 -1 -3 805.91 23.89
 3 1 3 769.28 22.87
 -3 1 -3 746.98 22.04
 3 -1 4 1570.09 46.16
 -3 -1 -4 1523.58 44.76
 3 1 4 1546.52 45.52
 -3 1 -4 1564.35 45.87
 3 -1 5 63.58 2.23
 -3 -1 -5 59.98 2.07
 3 1 5 64.09 2.29
 -3 1 -5 64.41 2.13
 3 -1 6 23.32 1.02
 -3 -1 -6 23.83 0.99
 3 1 6 22.93 1.05
 3 -1 7 52.72 1.91
 -3 -1 -7 54.44 1.94
 3 1 7 53.39 1.97
 3 -1 8 203.23 6.34
 -3 -1 -8 180.77 5.61
 3 1 8 185.49 5.86
 3 -1 9 169.65 5.38
 3 1 9 171.41 5.48
 3 -1 10 7.33 0.51
 3 -1 11 974.42 28.83
 3 1 11 1040.35 30.83
 3 1 12 386.71 11.79
 3 -1 13 0.29 0.1
 3 1 13 0.48 0.16
 3 -1 14 249.74 7.74
 3 1 14 262 8.15
 3 -1 15 134.65 4.4
 3 1 15 130.38 4.33
 3 -1 16 1.4 0.22
 3 1 16 1.43 0.25
 3 -1 17 181.22 5.77
 3 1 17 180.64 5.8
 3 -1 18 13.7 0.76
 3 1 18 13.82 0.8
 3 -1 19 71.67 2.55
 3 1 19 73.68 2.64
 3 -1 20 66.58 2.42
 3 1 20 67.08 2.45
 3 -1 22 1.97 0.32
 -3 3 24 0.25 0.13
 -3 -3 22 5.03 0.51
 -3 3 22 4.11 0.45
 -3 -3 21 458.38 13.98
 -3 -3 17 1379.6 40.81
 -3 3 17 1458.28 43
 -3 -3 16 8.6 0.64
 -3 3 16 8.15 0.54
 -3 -3 15 1194.85 35.45
 3 3 -15 1305.38 38.42
 -3 3 15 1284.36 37.87
 -3 -3 14 19.91 1.05
 3 3 -14 23.19 0.99
 -3 3 14 20.2 0.96
 -3 -3 13 24.53 1.21
 3 3 -13 24.88 1.02
 -3 3 13 24.59 1.08
 3 3 -12 60.24 2.1
 -3 3 12 64.54 2.26
 -3 -3 11 1027.29 30.55
 3 3 -11 945.43 27.9
 -3 3 11 1047.68 30.93
 -3 3 10 180.36 5.64
 -3 -3 9 2276.93 66.93
 3 3 -9 2111.93 61.92
 -3 3 9 2146.97 62.91
 -3 -3 8 13.86 0.8
 3 3 -8 14.18 0.73
 -3 3 8 14.05 0.67
 -3 -3 7 531.64 16.05
 3 3 -7 542.48 16.25
 -3 3 7 536.42 15.96
 -3 -3 6 46.98 1.85
 3 3 -6 45.81 1.72
 -3 3 6 45.87 1.62
 3 -3 -5 9.43 0.41
 -3 -3 5 8.25 0.57
 3 3 -5 8.57 0.54
 -3 3 5 8.28 0.45
 3 -3 -4 16.85 0.64
 -3 -3 4 16.72 0.89
 3 3 -4 16.69 0.83
 -3 3 4 17.65 0.73
 3 -3 -3 338.29 10.03
 -3 -3 3 374.29 11.44
 3 3 -3 352.62 10.73
 -3 3 3 346.25 10.32
 3 -3 -2 114.96 3.54
 -3 -3 2 112.03 3.76
 3 3 -2 110.69 3.66
 -3 3 2 108.88 3.38
 3 -3 -1 9999 291.82
 -3 -3 1 9785.58 285.57
 3 3 -1 9862.03 287.77
 -3 3 1 9999 291.72
 3 -3 0 101.36 3.19
 -3 -3 0 105.41 3.57
 3 3 0 102.95 3.47
 -3 3 0 98.68 3.06
 3 -3 1 662.25 19.56
 -3 -3 -1 661.29 19.75
 3 3 1 667.02 19.94
 -3 3 -1 695.37 20.45
 3 -3 2 9.17 0.48
 -3 -3 -2 9.78 0.61
 3 3 2 8.73 0.57
 3 -3 3 16.25 0.7
 -3 -3 -3 18.28 0.89
 3 3 3 17.71 0.92
 3 -3 4 4.05 0.32
 -3 -3 -4 4.05 0.38
 3 3 4 3.85 0.38
 -3 -3 -5 236.52 7.33
 3 3 5 239.19 7.49
 3 -3 7 2527.3 74
 3 -3 8 118.24 3.79
 -3 -3 -8 119.8 3.92
 3 3 8 112.16 3.79
 3 -3 9 724.68 21.5
 -3 -3 -9 767.68 22.81
 3 3 9 729.46 21.79
 3 -3 10 0.06 0.06
 -3 -3 -10 -0.03 0.1
 3 3 10 0.1 0.1
 3 -3 11 137.07 4.36
 3 3 11 135.63 4.49
 3 -3 12 86.83 2.93
 3 3 12 94.07 3.25
 3 -3 13 1022.2 30.26
 3 3 13 1057.56 31.38
 3 -3 14 0.13 0.1
 3 3 14 0.16 0.1
 3 -3 15 2010.31 59.03
 3 3 15 1945.01 57.27
 3 -3 16 133.85 4.36
 3 3 16 124.17 4.2
 3 -3 17 63.87 2.29
 3 3 17 65.08 2.45
 3 -3 18 50.55 1.91
 3 3 18 50.87 2.04
 3 3 19 403.91 12.39
 3 -3 21 101.1 3.47
 3 -3 22 3.25 0.38
 -3 5 22 53.96 2.1
 -3 -5 20 71.67 2.74
 -3 5 20 74.06 2.68
 -3 -5 19 105.47 3.76
 -3 5 19 116.65 3.89
 -3 -5 18 13.73 0.89
 -3 5 18 13.25 0.73
 -3 -5 17 0.38 0.16
 -3 5 17 0.25 0.1
 -3 -5 15 16.21 0.96
 3 5 -15 18.19 0.86
 -3 5 15 14.97 0.76
 -3 -5 14 96.04 3.44
 3 5 -14 102.03 3.34
 -3 5 14 94.1 3.12
 -3 -5 13 30.96 1.47
 3 5 -13 31.54 1.27
 -3 5 13 31.09 1.24
 -3 -5 12 25.77 1.27
 3 5 -12 25.77 1.08
 -3 5 12 29.24 1.18
 -3 -5 11 0.1 0.1
 3 5 -11 -0.03 0.03
 -3 5 11 0 0.03
 -3 -5 10 36.28 1.62
 3 5 -10 36.19 1.43
 -3 5 10 36.25 1.34
 -3 -5 9 151.37 5.06
 3 5 -9 159.65 5.13
 -3 5 9 149.3 4.65
 -3 -5 8 279.65 8.79
 3 5 -8 281.85 8.7
 -3 5 8 271.94 8.22
 -3 -5 7 116.08 4.01
 3 5 -7 109.74 3.66
 -3 5 7 115.57 3.6
 -3 -5 6 675.31 20.32
 3 5 -6 658.42 19.69
 -3 5 6 664.48 19.62
 -3 -5 5 521.45 15.83
 3 5 -5 512.85 15.45
 -3 5 5 497.56 14.68
 -3 -5 4 9.46 0.67
 3 5 -4 10.58 0.67
 3 5 1 0.1 0.1
 3 -5 2 1077.31 32.4
 -3 -5 -2 1046.73 31.03
 3 5 2 1091.32 32.4
 3 -5 3 62.12 1.97
 -3 -5 -3 59.66 2.23
 3 5 3 62.4 2.36
 3 -5 4 1452.87 42.62
 -3 -5 -4 1480.58 43.67
 3 5 4 1445.86 42.72
 3 -5 5 30.87 1.11
 -3 -5 -5 28.92 1.27
 3 5 5 31.12 1.4
 3 -5 6 2.9 0.25
 -3 -5 -6 3.06 0.32
 3 5 6 2.96 0.38
 3 -5 7 65.21 2.2
 -3 -5 -7 65.56 2.36
 3 5 7 61.86 2.36
 3 -5 8 387.03 11.59
 -3 -5 -8 387.03 11.75
 3 5 8 397.86 12.23
 3 -5 9 29.75 1.15
 -3 -5 -9 31.6 1.34
 3 5 9 31.09 1.43
 3 -5 10 1.43 0.19
 -3 -5 -10 1.72 0.25
 3 5 10 1.37 0.25
 3 -5 11 135.54 4.3
 3 5 11 137.26 4.62
 3 -5 12 439.91 13.19
 3 5 12 444.05 13.57
 3 -5 13 209.22 6.5
 3 5 13 191.47 6.37
 3 5 14 330.33 10.26
 3 -5 15 227.22 7.04
 3 5 15 211.45 6.78
 3 -5 16 1.05 0.22
 3 5 16 0.92 0.22
 3 -5 17 90.4 3.09
 3 5 17 82.5 2.99
 3 -5 18 0.48 0.16
 3 5 18 0.32 0.13
 3 -5 19 19.85 1.05
 3 -5 20 2.84 0.38
 -3 7 20 0.29 0.13
 -3 7 20 0.1 0.16
 -3 -7 18 59.22 2.45
 -3 7 18 52.02 1.94
 -3 7 18 57.78 2.13
 -3 -7 17 0.03 0.06
 -3 7 17 0 0.1
 -3 7 17 0.06 0.06
 -3 -7 16 6.94 0.64
 3 7 -16 7.64 0.51
 -3 7 16 6.34 0.48
 -3 -7 15 170.42 5.73
 3 7 -15 182.01 5.73
 -3 7 15 168.44 5.29
 -3 7 15 170.48 5.38
 -3 -7 14 177.24 5.92
 3 7 -14 170.13 5.35
 -3 7 14 181.15 5.67
 -3 7 14 167.74 5.26
 -3 -7 13 682 20.67
 3 7 -13 637.4 18.99
 -3 7 13 709.39 21.02
 -3 7 13 690.92 20.51
 -3 7 12 27.04 1.08
 -3 7 12 28.57 1.15
 -3 -7 11 293.19 9.3
 3 7 -11 268.37 8.25
 -3 -7 10 56.41 2.29
 3 7 -10 54.69 2.01
 -3 7 10 54.5 1.85
 -3 7 10 53.16 1.78
 -3 -7 9 54.6 2.23
 3 7 -9 56.99 2.13
 -3 7 9 52.3 1.72
 -3 7 9 53.74 1.78
 -3 -7 8 41.73 1.82
 3 7 -8 42.78 1.69
 -3 7 8 41.35 1.34
 -3 7 8 40.17 1.31
 -3 -7 7 0.03 0.1
 3 7 -7 0.06 0.1
 -3 -7 6 112.51 3.95
 3 7 -6 113.97 3.82
 -3 -7 5 780.11 23.44
 3 7 -5 798.26 23.8
 -3 -7 4 148.57 5
 3 7 -4 159.11 5.19
 -3 -7 3 7.84 0.61
 3 7 -3 8.79 0.61
 -3 -7 2 0.22 0.13
 3 7 -2 0.16 0.1
 -3 -7 1 69.89 2.64
 3 7 -1 70.27 2.61
 -3 -7 0 39.12 1.69
 3 7 0 41.28 1.72
 -3 -7 -1 38.16 1.62
 3 7 1 38.8 1.66
 -3 -7 -2 8.6 0.64
 3 7 2 9.24 0.67
 -3 -7 -3 542.48 16.44
 3 7 3 535.15 16.25
 -3 -7 -4 114.61 3.92
 3 7 4 114.07 3.95
 -3 -7 -5 0.03 0.06
 3 7 5 -0.03 0.06
 3 -7 6 0.13 0.03
 3 -7 6 0.16 0.06
 -3 -7 -6 0.13 0.1
 3 7 6 0.22 0.13
 3 -7 7 61.16 2.01
 3 -7 7 59.31 1.97
 -3 -7 -7 60.01 2.23
 3 7 7 62.02 2.42
 3 -7 8 10.86 0.51
 3 -7 8 10.73 0.57
 -3 -7 -8 11.85 0.7
 3 7 8 11.88 0.8
 -3 -7 -9 179.43 5.73
 3 7 9 167.9 5.57
 3 -7 10 6.24 0.41
 3 -7 10 7.29 0.45
 -3 -7 -10 7.71 0.54
 3 7 10 6.43 0.57
 3 -7 11 743.47 22.01
 3 -7 11 763.86 22.62
 -3 -7 -11 714.49 21.28
 3 7 11 750.48 22.58
 3 -7 12 79 2.64
 3 -7 12 79.38 2.68
 3 7 12 74.7 2.8
 3 -7 13 10.89 0.61
 3 -7 13 10.64 0.61
 3 7 13 10 0.73
 3 -7 14 15.26 0.76
 3 -7 14 15.29 0.8
 3 7 14 13.28 0.86
 3 -7 15 0.96 0.19
 3 -7 15 1.43 0.25
 3 7 15 1.08 0.25
 3 -7 16 56.41 2.07
 3 -7 16 57.97 2.17
 3 7 16 54.47 2.23
 3 -7 17 9.56 0.67
 3 -7 17 8.25 0.61
 -3 -9 15 1060.1 31.85
 -3 -9 14 196.89 6.63
 3 9 -14 202.27 6.37
 -3 -9 13 11.75 0.89
 3 9 -13 12.42 0.7
 -3 -9 12 20.64 1.21
 3 9 -12 18.89 0.92
 -3 -9 11 137.13 4.81
 3 9 -11 122.64 4.01
 -3 -9 10 482.27 14.91
 3 9 -10 447.87 13.54
 -3 -9 9 1387.25 41.25
 3 9 -9 1366.86 40.36
 -3 -9 8 145.99 5.03
 3 9 -8 152.45 4.97
 -3 -9 7 76.99 2.96
 3 9 -7 80.43 2.87
 -3 -9 6 80.14 3.03
 3 9 -6 76.35 2.74
 -3 -9 5 112.13 3.98
 3 9 -5 106.46 3.63
 3 9 2 0.22 0.13
 -3 -9 -3 97.15 3.44
 3 9 3 91.93 3.31
 -3 -9 -4 18.86 1.02
 3 9 4 16.91 0.99
 -3 -9 -5 141.21 4.68
 3 9 5 142.52 4.84
 -3 -9 -6 84.95 2.99
 3 9 6 84.99 3.15
 -3 -9 -7 659.38 19.78
 3 9 7 674.35 20.42
 -3 -9 -8 174.46 5.64
 3 9 8 169.4 5.67
 3 -9 9 2.8 0.22
 3 -9 9 3.15 0.22
 -3 -9 -9 4.01 0.41
 3 9 9 4.08 0.48
 3 -9 10 0.32 0.1
 3 -9 10 0.41 0.1
 -3 -9 -10 0.54 0.16
 3 9 10 0.29 0.16
 3 9 12 93.87 3.47
 -3 -11 2 3.31 0.45
 3 11 -2 2.52 0.38
 -3 -11 1 64.28 2.55
 3 11 -1 60.27 2.36
 -3 -11 0 0.16 0.1
 3 11 0 0.19 0.1
 -4 0 23 0 0.06
 -4 0 22 185.68 6.08
 -4 0 21 0.03 0.1
 -4 0 20 1005.95 30.01
 -4 0 19 0 0.06
 -4 0 18 50.81 2.07
 -4 0 17 0 0.06
 -4 0 16 194.5 6.34
 -4 0 15 0 0.06
 -4 0 14 2074.02 61.1
 4 0 -13 0.03 0.06
 -4 0 13 0 0.06
 4 0 -12 2648.99 77.53
 -4 0 12 2477.93 72.85
 4 0 -11 0 0.03
 4 0 -10 636.44 18.89
 -4 0 10 703.66 21.12
 4 0 -9 0.03 0.03
 -4 0 9 0.1 0.1
 4 0 -8 178.67 5.61
 -4 0 8 188.7 6.05
 4 0 -7 0.03 0.06
 -4 0 7 0.03 0.06
 4 0 -6 2015.41 59.15
 -4 0 6 2022.42 59.5
 4 0 -5 0.06 0.06
 -4 0 5 0.13 0.1
 4 0 -4 13.44 0.73
 -4 0 4 12.49 0.73
 4 0 -3 0.03 0.06
 -4 0 3 0 0.06
 4 0 -2 2160.34 63.42
 -4 0 2 2248.26 66
 4 0 -1 -0.03 0.06
 -4 0 1 -0.03 0.03
 4 0 0 3895.76 114.01
 -4 0 0 3698.26 108.21
 4 0 1 0.03 0.06
 -4 0 -1 0.06 0.06
 4 0 2 2646.76 77.63
 -4 0 -2 2679.57 78.52
 4 0 3 -0.03 0.03
 -4 0 -3 0 0.03
 4 0 4 23.38 1.11
 -4 0 -4 23.25 1.02
 4 0 5 0 0.03
 -4 0 -5 0 0.03
 4 0 6 111.11 3.76
 -4 0 -6 115.15 3.76
 4 0 7 0.03 0.06
 -4 0 -7 -0.03 0.1
 4 0 9 0 0.06
 4 0 10 93.87 3.28
 4 0 11 0 0.06
 4 0 12 68.01 2.52
 4 0 13 -0.03 0.06
 4 0 14 16.47 0.92
 4 0 15 0.03 0.06
 4 0 16 864.2 25.83
 4 0 17 0 0.1
 4 0 18 21.82 1.15
 4 0 19 0.1 0.1
 4 0 20 1.53 0.32
 -4 2 23 39.4 1.75
 -4 -2 22 54.47 2.39
 -4 2 22 59.6 2.36
 -4 -2 21 5.42 0.57
 -4 2 21 4.91 0.54
 -4 -2 20 39.72 1.78
 -4 2 20 40.17 1.75
 -4 -2 19 0.57 0.19
 -4 2 19 0.38 0.16
 -4 -2 18 172.81 5.77
 -4 2 18 167.55 5.51
 -4 -2 17 127.19 4.43
 -4 2 17 122.96 4.17
 -4 -2 16 926 27.74
 -4 2 16 871.53 26.02
 -4 -2 15 579.11 17.62
 -4 2 15 551.08 16.66
 -4 -2 14 28.99 1.4
 4 2 -14 28.89 1.18
 -4 -2 13 56.19 2.26
 4 2 -13 57.91 2.04
 -4 -2 12 9.59 0.7
 4 2 -12 9.21 0.54
 -4 2 12 9.08 0.64
 -4 -2 11 304.37 9.56
 4 2 -11 284.78 8.7
 -4 2 11 294.24 9.14
 -4 -2 10 47.18 1.94
 4 2 -10 45.87 1.72
 -4 2 10 44.82 1.78
 4 -2 -9 99.64 3.19
 -4 -2 9 93.75 3.34
 4 2 -9 94.51 3.19
 -4 2 9 90.15 3.12
 4 -2 -8 2.1 0.22
 -4 -2 8 2.13 0.32
 4 2 -8 1.69 0.25
 -4 2 8 1.31 0.22
 4 -2 -7 676.26 20
 -4 -2 7 656.51 19.72
 4 2 -7 721.81 21.5
 -4 2 7 717.04 21.41
 4 -2 -6 397.54 11.88
 -4 2 6 406.78 12.33
 4 -2 -5 1643.67 48.23
 -4 2 5 1588.88 46.76
 4 -2 -4 116.78 3.73
 -4 -2 4 110.34 3.79
 4 2 -4 111.81 3.76
 -4 2 4 115.63 3.79
 4 -2 -3 82.31 2.74
 -4 -2 3 83.74 2.99
 4 2 -3 83.87 2.93
 -4 2 3 85.31 2.87
 4 -2 -2 476.54 14.27
 -4 -2 2 484.82 14.72
 4 2 -2 452.01 13.7
 -4 2 2 466.34 13.98
 4 -2 -1 322.68 9.81
 -4 -2 1 331.6 10.23
 4 2 -1 311.44 9.62
 -4 2 1 306.53 9.3
 4 -2 0 405.82 12.23
 -4 -2 0 408.05 12.45
 4 2 0 398.18 12.17
 -4 2 0 404.23 12.17
 4 -2 1 50.43 1.85
 -4 -2 -1 49.79 1.94
 4 2 1 48.32 1.91
 -4 2 -1 48.07 1.72
 4 -2 2 299.21 9.17
 -4 2 -2 292.83 8.86
 4 -2 3 447.55 13.51
 -4 2 -3 456.15 13.6
 4 -2 4 641.54 19.18
 -4 -2 -4 630.39 18.89
 4 2 4 652.69 19.62
 -4 2 -4 657.79 19.49
 4 -2 5 398.81 12.14
 -4 -2 -5 394.04 11.98
 4 2 5 419.84 12.84
 4 -2 6 86.39 2.99
 -4 -2 -6 85.91 2.96
 4 2 6 90.02 3.19
 4 -2 7 41.54 1.66
 -4 -2 -7 40.9 1.62
 4 2 7 42.14 1.75
 4 -2 8 15.04 0.83
 -4 -2 -8 16.44 0.83
 4 2 8 16.25 0.92
 4 -2 9 20.64 1.02
 -4 -2 -9 22.07 1.02
 4 2 9 21.95 1.15
 4 -2 11 102 3.5
 4 2 11 99.16 3.5
 4 -2 12 0.1 0.1
 4 2 12 0 0.06
 4 -2 13 52.72 2.07
 4 2 13 50.2 2.04
 4 -2 14 22.01 1.11
 4 2 14 21.28 1.11
 4 -2 15 26.6 1.27
 4 2 15 26.09 1.27
 4 2 16 33.41 1.53
 4 2 17 1.05 0.25
 4 -2 18 15.19 0.89
 4 2 18 16.4 0.96
 4 -2 19 231.74 7.42
 4 -2 20 323.32 10.1
 -4 4 21 25.8 1.31
 -4 -4 20 1.94 0.35
 -4 4 20 1.56 0.29
 -4 -4 19 23.13 1.24
 -4 4 19 22.23 1.15
 -4 -4 18 165.83 5.57
 -4 4 18 153.38 5.06
 -4 -4 17 6.4 0.61
 4 4 -17 7.29 0.51
 -4 4 17 6.82 0.54
 -4 -4 16 464.11 14.3
 -4 4 16 452.33 13.76
 -4 -4 15 179.56 5.96
 4 4 -15 192.53 6.02
 -4 4 14 205.2 6.53
 -4 -4 13 161.02 5.38
 4 4 -13 152.9 4.84
 -4 4 13 166.82 5.38
 -4 -4 12 20.9 1.15
 4 4 -12 20.26 0.92
 -4 4 12 20.74 1.02
 -4 -4 11 6.31 0.57
 4 4 -11 5.73 0.45
 -4 4 11 6.37 0.48
 -4 -4 10 113.34 3.98
 4 4 -10 120.03 3.98
 -4 4 10 111.74 3.7
 -4 -4 9 45.74 1.94
 4 4 -9 48.42 1.88
 -4 4 9 46.28 1.75
 -4 -4 8 72.72 2.77
 4 4 -8 74.38 2.64
 -4 4 8 70.46 2.45
 -4 -4 7 54.18 2.2
 4 4 -7 52.59 2.01
 -4 4 7 55.52 2.04
 -4 -4 6 73.52 2.77
 4 4 -6 76.13 2.71
 -4 4 6 73.39 2.48
 -4 -4 5 255.79 8.12
 4 4 -5 262.57 8.22
 -4 4 5 247.09 7.52
 4 -4 -4 448.82 13.28
 -4 -4 4 423.98 13.03
 4 4 -4 431.94 13.16
 -4 4 4 407.73 12.17
 4 -4 -3 23.8 0.86
 -4 -4 3 23.73 1.18
 4 4 -3 24.85 1.18
 -4 4 3 25.23 0.96
 4 -4 -2 285 8.51
 -4 -4 2 294.91 9.24
 4 4 -2 286.24 8.92
 -4 4 2 285.92 8.57
 4 -4 -1 10.29 0.48
 -4 -4 1 10.16 0.7
 4 4 -1 10.67 0.7
 -4 4 1 9.94 0.45
 4 -4 0 406.78 12.14
 -4 -4 0 418.24 12.81
 4 4 0 422.7 12.93
 -4 4 0 434.81 12.87
 4 -4 1 28.06 1.08
 -4 -4 -1 29.62 1.34
 4 4 1 28.1 1.31
 4 -4 2 52.72 1.85
 -4 -4 -2 52.11 2.04
 4 4 2 55.04 2.17
 4 -4 3 229.51 7.04
 -4 -4 -3 234.19 7.39
 4 4 3 236.64 7.52
 -4 -4 -4 260.57 8.15
 4 4 4 266.01 8.38
 4 -4 5 1.62 0.22
 -4 -4 -5 1.5 0.25
 4 4 5 1.15 0.25
 4 -4 6 155.89 4.97
 -4 -4 -6 144.94 4.75
 4 4 6 150.77 5.03
 4 -4 7 53.1 1.97
 -4 -4 -7 50.58 1.94
 4 4 7 51.06 2.07
 4 -4 8 1.34 0.22
 -4 -4 -8 0.8 0.19
 4 4 8 0.89 0.22
 4 -4 9 11.15 0.67
 -4 -4 -9 12.26 0.7
 4 4 9 10.96 0.76
 4 -4 10 158.73 5.13
 -4 -4 -10 167.68 5.38
 4 4 10 160.9 5.35
 4 -4 11 283.5 8.79
 4 4 11 283.12 8.95
 4 4 12 533.56 16.25
 4 -4 13 166.5 5.38
 4 4 13 159.49 5.32
 4 -4 14 42.37 1.72
 4 4 14 42.24 1.82
 4 -4 15 82.5 2.96
 4 4 15 79.95 2.96
 4 -4 16 0.76 0.19
 4 4 16 0.73 0.22
 4 -4 17 73.55 2.71
 4 -4 18 41.35 1.75
 -4 6 19 189.4 6.15
 -4 6 18 159.75 5.26
 -4 -6 17 54.41 2.26
 -4 6 17 53.26 2.07
 -4 -6 16 170.58 5.73
 4 6 -16 190.11 5.99
 -4 -6 15 79.67 3.06
 4 6 -15 83.23 2.84
 -4 6 15 77.25 2.74
 -4 -6 14 1111.39 33.19
 4 6 -14 1070.3 31.63
 -4 6 14 1118.72 33.13
 -4 -6 13 21.76 1.21
 4 6 -13 22.36 1.02
 -4 6 13 25.29 1.15
 -4 -6 12 570.19 17.42
 4 6 -12 547.89 16.44
 -4 6 12 583.57 17.49
 -4 -6 11 113.78 4.05
 4 6 -11 112.19 3.76
 -4 6 11 113.91 3.73
 -4 -6 10 72.63 2.8
 4 6 -10 77.5 2.74
 -4 6 10 71.1 2.42
 -4 6 9 140.73 4.4
 -4 -6 8 291.56 9.24
 4 6 -8 291.05 9.01
 -4 6 8 301.44 9.05
 -4 -6 7 0.35 0.16
 4 6 -7 0.64 0.16
 -4 6 7 0.64 0.1
 -4 -6 6 613.83 18.6
 4 6 -6 612.87 18.41
 -4 -6 5 21.5 1.15
 4 6 -5 22.93 1.11
 -4 -6 4 169.3 5.61
 4 6 -4 174.82 5.67
 -4 -6 3 70.24 2.68
 4 6 -3 73.71 2.71
 -4 -6 2 511.9 15.61
 4 6 -2 477.49 14.53
 -4 -6 1 214.63 6.91
 4 6 -1 211.77 6.78
 -4 -6 0 693.46 20.86
 4 6 0 697.29 20.96
 -4 -6 -1 0.92 0.22
 4 6 1 0.57 0.19
 -4 -6 -2 1607.68 47.49
 4 6 2 1619.46 47.88
 -4 -6 -3 113.75 3.92
 4 6 3 113.66 3.95
 4 -6 4 66.29 2.07
 4 -6 4 68.9 2.84
 -4 -6 -4 62.21 2.36
 4 6 4 62.47 2.42
 4 -6 5 8.98 0.45
 -4 -6 -5 8.89 0.64
 4 -6 6 32.71 1.21
 4 -6 7 254.67 7.77
 -4 -6 -7 255.37 7.96
 4 6 7 266.52 8.47
 4 -6 8 2462.32 72.21
 -4 -6 -8 2340.32 68.71
 4 6 8 2408.81 70.91
 4 -6 9 119.55 3.92
 -4 -6 -9 120.28 4.01
 4 6 9 120.54 4.2
 4 -6 10 369.83 11.24
 -4 -6 -10 386.39 11.79
 4 6 10 364.73 11.34
 4 -6 11 28.76 1.24
 -4 -6 -11 27.2 1.21
 4 6 11 27.97 1.37
 4 -6 12 147.99 4.81
 4 6 12 148.95 5.03
 4 -6 13 51.44 1.97
 4 6 13 51.09 2.13
 4 -6 14 1.56 0.29
 4 6 14 1.56 0.32
 4 -6 15 34.47 1.5
 4 -6 16 836.17 24.97
 -4 -8 12 3.98 0.51
 4 8 -12 3.47 0.35
 -4 -8 11 26.22 1.4
 4 8 -11 25.96 1.18
 -4 -8 10 10.42 0.8
 4 8 -10 9.52 0.64
 -4 -8 9 40.01 1.85
 4 8 -9 38.51 1.59
 -4 -8 8 0.32 0.16
 4 8 -8 0.41 0.16
 -4 -8 7 108.3 3.89
 4 8 -7 105.44 3.6
 -4 -8 6 9.59 0.73
 4 8 -6 8.25 0.61
 -4 -8 5 339.56 10.67
 4 8 -5 328.42 10.16
 -4 -8 4 12.61 0.8
 4 8 -4 13.7 0.83
 -4 -8 3 11.18 0.8
 4 8 -3 10.48 0.7
 -4 -8 2 151.47 5.1
 4 8 -2 155.8 5.16
 -4 -8 1 6.18 0.54
 4 8 -1 6.18 0.54
 -4 -8 0 283.21 8.95
 4 8 0 287.74 9.05
 -4 -8 -1 9.87 0.7
 4 8 1 10.38 0.73
 -4 -8 -2 262.8 8.35
 4 8 2 254.45 8.09
 -4 -8 -3 119.87 4.14
 4 8 3 116.59 4.05
 -4 -8 -4 75.27 2.8
 4 8 4 71.58 2.74
 -4 -8 -5 34.59 1.53
 4 8 5 35.77 1.62
 -4 -8 -6 130.63 4.36
 4 8 6 137.16 4.71
 -4 -8 -7 8.03 0.61
 4 8 7 8.15 0.67
 -4 -8 -8 16.6 0.89
 4 8 8 16.69 0.99
 -4 -8 -9 33.45 1.43
 4 8 9 29.78 1.47
 -5 -1 20 12.14 0.89
 -5 1 20 13.28 0.92
 -5 -1 19 35.84 1.72
 -5 1 19 40.26 1.85
 -5 -1 18 34.34 1.66
 -5 1 18 34.63 1.66
 -5 -1 17 6.15 0.64
 -5 -1 16 109.23 3.95
 -5 1 16 112.32 4.01
 -5 -1 15 385.12 12.04
 5 1 -15 431.94 13.03
 -5 1 15 390.21 12.14
 -5 -1 14 308.63 9.78
 5 1 -14 322.04 9.84
 -5 1 14 307.58 9.72
 -5 -1 13 77.85 2.96
 5 1 -13 78.68 2.71
 -5 1 13 77.28 2.93
 5 -1 -12 10.77 0.61
 -5 -1 12 10.45 0.76
 5 1 -12 8.7 0.54
 -5 1 12 10.1 0.73
 5 -1 -11 228.33 7.04
 -5 -1 11 222.15 7.2
 5 1 -11 201.89 6.31
 -5 1 11 205.71 6.69
 5 -1 -10 45.33 1.66
 -5 -1 10 42.33 1.85
 5 1 -10 40.87 1.59
 -5 1 10 43.93 1.88
 5 -1 -9 51.64 1.85
 5 1 -9 51 1.88
 -5 1 9 58.23 2.29
 5 -1 -8 22.74 0.99
 -5 -1 8 23.83 1.24
 5 1 -8 23.99 1.11
 -5 1 8 22.55 1.15
 -5 -1 7 331.6 10.35
 5 1 -7 332.88 10.23
 5 -1 -6 262.83 8.12
 -5 -1 6 259.74 8.25
 5 1 -6 272.7 8.47
 -5 1 6 266.75 8.38
 5 -1 -5 0.38 0.13
 -5 -1 5 0.38 0.16
 5 1 -5 0.16 0.1
 -5 1 5 0.25 0.13
 5 -1 -4 56.48 2.07
 -5 -1 4 62.34 2.42
 5 1 -4 61.19 2.29
 -5 1 4 64.31 2.42
 5 -1 -3 55.3 2.07
 -5 -1 3 54.88 2.17
 5 1 -3 47.88 1.85
 -5 1 3 54.88 2.1
 5 -1 -2 28.64 1.27
 -5 -1 2 30.13 1.4
 5 1 -2 31.98 1.43
 -5 1 2 26.73 1.21
 5 -1 -1 7.49 0.54
 -5 -1 1 6.31 0.54
 5 1 -1 6.12 0.51
 -5 1 1 6.88 0.51
 5 -1 0 4.71 0.45
 -5 -1 0 4.59 0.45
 5 1 0 3.95 0.41
 -5 1 0 4.78 0.41
 5 -1 1 325.23 10.03
 -5 -1 -1 330.65 10.23
 5 1 1 340.52 10.54
 -5 1 -1 341.48 10.48
 5 -1 2 397.86 12.2
 -5 -1 -2 427.48 13.03
 5 1 2 430.99 13.19
 -5 1 -2 424.3 12.84
 -5 -1 -3 7.01 0.54
 5 1 3 6.47 0.54
 -5 -1 -4 174.72 5.61
 5 1 4 176.85 5.8
 5 -1 5 120.44 4.11
 -5 -1 -5 115.22 3.85
 5 1 5 119.07 4.11
 -5 1 -5 127.35 4.17
 5 -1 6 62.15 2.39
 -5 -1 -6 61.64 2.26
 5 1 6 58.93 2.33
 -5 1 -6 63.39 2.26
 5 -1 7 409.01 12.58
 -5 -1 -7 412.83 12.55
 5 1 7 396.9 12.26
 5 -1 8 39.88 1.72
 -5 -1 -8 43.29 1.72
 5 1 8 41.79 1.82
 5 -1 9 406.14 12.52
 5 1 9 394.67 12.2
 5 1 10 97.35 3.5
 5 -1 11 3.09 0.38
 5 1 11 3.06 0.45
 5 -1 12 423.34 13.06
 5 1 12 419.2 12.96
 5 1 13 21.6 1.18
 5 -1 14 17.81 1.05
 5 1 14 19.08 1.11
 5 -1 15 10.29 0.76
 5 1 15 10.96 0.8
 5 -1 16 69.38 2.71
 5 1 16 66.96 2.64
 -5 3 19 910.39 27.27
 -5 -3 18 48.96 2.13
 -5 3 18 50.43 2.13
 -5 -3 17 67.53 2.71
 -5 3 17 63.07 2.52
 -5 -3 16 0.13 0.13
 5 3 -16 0.03 0.06
 -5 3 16 0 0.1
 -5 -3 15 183.99 6.15
 5 3 -15 184.4 5.83
 -5 3 15 177.17 5.86
 -5 -3 14 15.04 0.99
 5 3 -14 16.95 0.83
 -5 3 14 17.11 0.99
 -5 -3 13 201.8 6.69
 5 3 -13 194.37 6.12
 -5 3 13 205.04 6.66
 -5 -3 12 5.92 0.61
 5 3 -12 4.75 0.41
 -5 3 12 5.1 0.54
 -5 -3 11 3116.6 91.68
 5 3 -11 3023.27 88.59
 -5 3 11 3143.04 92.25
 -5 -3 10 40.52 1.85
 -5 3 10 38.64 1.66
 5 -3 -9 17.52 0.8
 -5 -3 9 15.77 0.99
 5 3 -9 16.82 0.89
 -5 3 9 15.29 0.89
 5 -3 -8 3.82 0.32
 -5 -3 8 3.28 0.45
 5 3 -8 3.41 0.38
 -5 3 8 3.92 0.41
 5 -3 -7 8.44 0.48
 -5 -3 7 7.87 0.64
 5 3 -7 8.44 0.61
 -5 3 7 7.77 0.57
 5 -3 -6 7.61 0.45
 -5 -3 6 7.42 0.64
 5 3 -6 7.29 0.57
 -5 3 6 7.74 0.54
 5 -3 -5 1286.91 37.84
 -5 -3 5 1344.24 39.91
 5 3 -5 1371.32 40.55
 -5 3 5 1375.78 40.61
 5 -3 -4 0.61 0.16
 -5 -3 4 0.83 0.22
 5 3 -4 0.99 0.22
 -5 3 4 0.51 0.16
 5 -3 -3 1082.08 31.95
 -5 -3 3 988.75 29.47
 5 3 -3 1077.62 32.05
 -5 3 3 1040.99 30.77
 5 -3 -2 48.74 1.78
 -5 -3 2 51.51 2.1
 5 3 -2 48.61 1.97
 -5 3 2 49.98 1.85
 5 -3 -1 448.82 13.51
 -5 -3 1 454.56 13.92
 5 3 -1 466.34 14.24
 -5 3 1 474.63 14.24
 5 -3 0 23.83 1.08
 -5 -3 0 22.62 1.15
 5 3 0 21.95 1.11
 -5 3 0 21.41 0.92
 5 -3 1 62.82 2.29
 -5 -3 -1 59.34 2.29
 5 3 1 63.13 2.42
 -5 3 -1 62.05 2.17
 5 -3 2 5.1 0.41
 -5 -3 -2 5.83 0.51
 5 3 2 6.21 0.54
 -5 3 -2 6.63 0.45
 5 -3 3 562.22 16.91
 -5 -3 -3 568.6 17.2
 5 3 3 560.31 17.04
 -5 3 -3 532.28 15.83
 5 -3 4 0.7 0.19
 -5 -3 -4 0.76 0.22
 5 3 4 0.92 0.22
 5 -3 5 649.82 19.53
 -5 -3 -5 670.85 20.13
 5 3 5 673.08 20.32
 5 -3 6 15.29 0.86
 -5 -3 -6 14.43 0.83
 5 3 6 16.15 0.99
 5 -3 7 106.14 3.66
 -5 -3 -8 12.84 0.76
 5 3 8 13.63 0.89
 5 -3 9 387.98 11.95
 -5 -3 -9 405.82 12.36
 5 3 9 372.37 11.59
 5 -3 10 0.06 0.1
 -5 -3 -10 0.19 0.13
 5 3 10 0.03 0.1
 5 -3 11 1484.08 43.93
 5 3 11 1478.03 43.83
 5 -3 12 0.22 0.16
 5 3 12 0.45 0.19
 5 -3 13 347.53 10.83
 5 3 13 351.35 11.02
 5 -3 14 23.03 1.24
 5 3 14 21.88 1.21
 -5 5 17 16.28 0.99
 -5 5 16 132.16 4.52
 -5 5 15 158.09 5.26
 -5 -5 14 333.19 10.54
 5 5 -14 313.48 9.59
 -5 5 14 340.52 10.58
 -5 -5 13 325.23 10.19
 5 5 -13 349.76 10.67
 -5 5 13 365.05 11.28
 -5 -5 12 42.97 1.94
 5 5 -12 43.07 1.69
 -5 5 12 44.91 1.85
 -5 -5 11 198.67 6.59
 5 5 -11 191.7 6.12
 -5 5 11 194.28 6.21
 -5 -5 10 28.1 1.43
 5 5 -10 29.02 1.31
 -5 5 10 27.74 1.24
 -5 -5 9 174.75 5.86
 5 5 -9 183.7 5.89
 -5 5 9 170.77 5.45
 -5 -5 8 0.1 0.1
 5 5 -8 0.41 0.13
 -5 5 8 0.41 0.13
 -5 -5 7 148.95 5.06
 5 5 -7 149.46 4.91
 -5 5 7 155.64 4.91
 -5 -5 6 163.98 5.48
 5 5 -6 167.27 5.45
 -5 5 6 163.95 5.1
 -5 -5 5 2.74 0.41
 5 5 -5 3.41 0.41
 -5 5 5 3.73 0.29
 -5 -5 4 63.52 2.52
 5 5 -4 69.25 2.61
 -5 5 4 65.4 2.13
 -5 -5 3 84.51 3.12
 5 5 -3 88.84 3.19
 -5 5 3 86.8 2.74
 5 -5 -2 0.64 0.1
 -5 -5 2 0.96 0.22
 5 5 -2 0.86 0.22
 -5 5 2 0.67 0.13
 5 -5 -1 79.86 2.52
 -5 -5 1 85.24 3.12
 5 5 -1 89.03 3.22
 5 -5 0 38.26 1.34
 -5 -5 0 37.78 1.66
 5 5 0 39.21 1.69
 5 -5 1 18.19 0.76
 -5 -5 -1 18.06 1.02
 5 5 1 17.87 1.02
 5 -5 2 162.81 5.06
 -5 -5 -2 161.53 5.35
 5 5 2 169.72 5.64
 -5 -5 -3 56.45 2.23
 5 5 3 53.8 2.2
 5 -5 4 62.66 2.2
 5 5 4 63.9 2.52
 5 -5 5 40.52 1.59
 -5 -5 -5 39.75 1.66
 5 5 5 40.84 1.78
 5 -5 6 36.66 1.5
 -5 -5 -6 34.72 1.5
 5 5 6 35.33 1.62
 5 -5 7 384.48 11.75
 -5 -5 -7 359.95 11.05
 5 5 7 381.93 11.88
 5 -5 8 0.03 0.06
 -5 -5 -8 0.06 0.06
 5 5 8 0.03 0.1
 5 -5 9 499.15 15.13
 -5 -5 -9 517.95 15.64
 5 5 9 506.48 15.54
 5 -5 10 202.05 6.5
 -5 -5 -10 207.08 6.56
 5 5 10 193.13 6.37
 -5 -5 -11 22.81 1.11
 5 -5 12 201.13 6.53
 5 -5 13 0.96 0.22
 -5 -7 8 12.65 0.86
 5 7 -8 12.3 0.76
 -5 -7 7 380.97 11.88
 5 7 -7 373.65 11.47
 -5 -7 6 75.78 2.9
 5 7 -6 72.09 2.64
 -5 -7 5 7.14 0.64
 5 7 -5 7.39 0.57
 -5 -7 4 0.03 0.06
 5 7 -4 0 0.06
 -5 -7 3 40.77 1.82
 5 7 -3 43.83 1.85
 -5 -7 2 76.55 2.87
 5 7 -2 78.81 2.93
 -5 -7 1 146.75 4.94
 5 7 -1 151.08 5.06
 -5 -7 0 5.03 0.51
 5 7 0 4.84 0.51
 -5 -7 -1 620.52 18.76
 5 7 1 628.8 19.02
 -5 -7 -2 176.38 5.8
 5 7 2 175.04 5.8
 -5 -7 -3 169.08 5.57
 5 7 3 168.7 5.64
 -5 -7 -4 159.21 5.26
 5 7 4 156.85 5.29
 -6 0 16 266.97 8.66
 6 0 -15 0.03 0.06
 -6 0 15 0.03 0.1
 6 0 -14 36.47 1.5
 -6 0 14 35.1 1.75
 6 0 -13 0.1 0.54
 -6 0 13 0.06 0.1
 6 0 -12 18.83 0.92
 -6 0 12 18.67 1.15
 6 0 -10 873.44 25.93
 -6 0 10 912.3 27.39
 6 0 -9 0 0.06
 -6 0 9 0.03 0.1
 6 0 -8 311.12 9.62
 -6 0 8 301.94 9.56
 6 0 -7 0 0.06
 -6 0 7 0.06 0.1
 6 0 -6 104.45 3.57
 -6 0 6 106.81 3.82
 6 0 -5 -0.03 0.03
 -6 0 5 0 0.06
 6 0 -4 0.73 0.19
 -6 0 4 0.73 0.22
 6 0 -3 0 0.1
 -6 0 3 -0.03 0.1
 6 0 -2 1959.35 57.75
 -6 0 2 1897.23 55.97
 6 0 -1 -0.03 0.1
 -6 0 1 -0.03 0.06
 6 0 0 423.34 13.03
 -6 0 0 459.65 14.05
 6 0 1 0.03 0.06
 -6 0 -1 0.1 0.06
 6 0 2 233.04 7.49
 -6 0 -2 234.1 7.42
 6 0 3 0.03 0.06
 -6 0 -3 0 0.06
 6 0 4 10.19 0.76
 -6 0 -4 10.73 0.67
 6 0 5 0 0.1
 -6 0 -5 0.16 0.1
 6 0 6 2244.12 66.19
 -6 0 -6 2357.84 69.28
 6 0 7 -0.06 0.06
 -6 0 -7 -0.03 0.13
 6 0 8 177.2 5.96
 6 0 9 0.1 0.13
 6 0 10 81.07 3.12
 6 0 11 0.13 0.13
 -6 -2 15 180.71 6.15
 6 2 -15 179.05 5.7
 -6 2 15 169.18 5.8
 -6 -2 14 32.43 1.66
 6 2 -14 33.29 1.4
 -6 2 14 30.29 1.53
 -6 -2 13 48.48 2.17
 6 2 -13 40.55 1.62
 -6 2 13 44.21 1.97
 6 -2 -12 12.14 0.7
 -6 -2 12 12.33 0.92
 6 2 -12 11.88 0.7
 -6 2 12 11.24 0.83
 6 -2 -11 4.43 0.41
 -6 -2 11 3.92 0.51
 6 2 -11 4.33 0.41
 -6 2 11 4.3 0.51
 6 -2 -10 85.56 2.9
 -6 -2 10 83.43 3.19
 6 2 -10 82.6 2.93
 -6 2 10 79.89 3.03
 6 -2 -9 1.94 0.25
 -6 -2 9 1.82 0.35
 6 2 -9 1.91 0.32
 -6 2 9 1.82 0.32
 6 -2 -8 10.38 0.61
 -6 -2 8 12.3 0.86
 6 2 -8 11.66 0.73
 -6 2 8 12.07 0.83
 6 -2 -7 152.45 4.87
 -6 -2 7 160.45 5.42
 6 2 -7 162.52 5.32
 -6 2 7 171.73 5.67
 6 -2 -6 365.68 11.15
 -6 -2 6 368.55 11.53
 6 2 -6 354.85 10.96
 -6 2 6 369.19 11.44
 6 -2 -5 71.74 2.58
 -6 -2 5 74 2.84
 6 2 -5 70.05 2.61
 -6 2 5 67.94 2.55
 6 -2 -4 501.06 15.13
 -6 -2 4 519.54 15.9
 6 2 -4 496.92 15.13
 -6 2 4 501.06 15.23
 6 -2 -3 9.72 0.64
 -6 -2 3 10.48 0.76
 6 2 -3 9.68 0.7
 -6 2 3 9.62 0.67
 6 -2 -2 90.31 3.15
 -6 -2 2 93.24 3.38
 6 2 -2 94.86 3.41
 -6 2 2 95.18 3.31
 6 -2 -1 0.54 0.16
 -6 -2 1 0.8 0.22
 6 2 -1 0.7 0.19
 -6 2 1 0.8 0.19
 6 -2 0 27.46 1.31
 -6 -2 0 25.58 1.27
 6 2 0 26.63 1.34
 -6 2 0 25.1 1.15
 6 -2 1 203.8 6.56
 -6 -2 -1 205.2 6.66
 6 2 1 201.76 6.59
 -6 2 -1 189.69 6.02
 6 -2 2 35.36 1.56
 -6 -2 -2 34.94 1.56
 6 2 2 34.12 1.59
 -6 2 -2 35.04 1.43
 6 -2 3 252.63 8.03
 -6 -2 -3 250.05 7.93
 6 2 3 252.86 8.12
 -6 2 -3 259.16 8.06
 6 -2 4 0.73 0.22
 -6 -2 -4 0.51 0.16
 6 2 4 0.64 0.22
 -6 2 -4 0.38 0.16
 6 -2 5 3.73 0.45
 -6 -2 -5 3.92 0.45
 6 2 5 3.57 0.48
 6 -2 6 85.21 3.19
 -6 -2 -6 83.65 2.99
 6 2 6 83.84 3.19
 6 -2 7 64.79 2.58
 -6 -2 -7 62.63 2.36
 6 2 7 65.62 2.64
 6 -2 8 2.58 0.41
 -6 -2 -8 2.8 0.38
 6 2 8 2.33 0.38
 6 -2 9 32.91 1.59
 -6 -2 -9 30.23 1.34
 6 2 9 30.17 1.53
 6 2 10 335.11 10.58
 6 -2 11 278.79 8.95
 -6 4 13 2.04 0.41
 -6 4 12 194.95 6.4
 -6 4 11 106.93 3.79
 -6 -4 10 6.78 0.67
 6 4 -10 8.03 0.61
 -6 -4 9 10.19 0.8
 6 4 -9 8.82 0.64
 -6 4 9 7.77 0.64
 -6 -4 8 56.89 2.36
 6 4 -8 56.41 2.2
 -6 4 8 59.95 2.29
 6 -4 -7 255.76 7.8
 -6 -4 7 233.71 7.58
 6 4 -7 235.12 7.45
 -6 4 7 226.07 7.14
 6 -4 -6 697.29 20.67
 -6 -4 6 664.48 20.16
 6 4 -6 639.95 19.27
 -6 4 6 647.59 19.4
 6 -4 -5 239.26 7.33
 -6 -4 5 242.03 7.84
 6 4 -5 239.32 7.61
 -6 4 5 245.02 7.64
 6 -4 -4 58.77 2.04
 -6 -4 4 64.89 2.58
 6 4 -4 64.31 2.48
 -6 4 4 64.25 2.29
 6 -4 -3 2.99 0.29
 -6 -4 3 2.74 0.41
 6 4 -3 2.9 0.41
 -6 4 3 2.87 0.32
 6 -4 -2 2.23 0.29
 -6 -4 2 2.36 0.38
 6 4 -2 2.23 0.35
 -6 4 2 2.26 0.29
 6 -4 -1 142.26 4.59
 -6 -4 1 143.02 4.84
 6 4 -1 140.35 4.78
 -6 4 1 145.99 4.65
 6 -4 0 5.67 0.45
 -6 -4 0 5 0.51
 6 4 0 5.89 0.57
 -6 4 0 5.16 0.41
 6 -4 1 1.34 0.22
 -6 -4 -1 1.11 0.25
 6 4 1 1.18 0.25
 6 -4 2 186.7 5.99
 -6 -4 -2 194.34 6.34
 6 4 2 189.85 6.28
 6 -4 3 197.85 6.34
 -6 -4 -3 198.07 6.43
 6 4 3 201.64 6.63
 6 -4 4 8.7 0.64
 -6 -4 -4 9.84 0.7
 6 4 4 8.22 0.7
 6 -4 5 47.88 1.94
 -6 -4 -5 47.05 1.91
 6 4 5 52.3 2.23
 -6 -4 -6 5.77 0.51
 6 4 6 5 0.57
 6 -4 7 0.92 0.22
 6 -4 8 0.13 0.1
 7 -1 -3 124.96 4.27
 -7 -1 3 131.24 4.56
 7 1 -3 123.02 4.24
 -7 1 3 127.16 4.4
 7 -1 -2 18.35 1.02
 -7 -1 2 20.61 1.15
 7 1 -2 20.26 1.11
 -7 1 2 20.71 1.15

_iucr_refine_fcf_details
;
data_final13_a
_computing_structure_refinement   'olex2.refine 1.5 (Bourhis et al., 2015)'
_shelx_refln_list_code            4
loop_
  _space_group_symop_id
  _space_group_symop_operation_xyz
  1  x,y,z
  2  -x,y,-z+1/2
  3  -x,-y,-z
  4  x,-y,z-1/2
  5  x+1/2,y+1/2,z
  6  -x+1/2,y+1/2,-z+1/2
  7  -x+1/2,-y+1/2,-z
  8  x+1/2,-y+1/2,z-1/2

_space_group_crystal_system       monoclinic
_space_group_IT_number            15
_space_group_name_H-M_alt         'C 1 2/c 1'
_space_group_name_Hall            '-C 2yc'
_symmetry_space_group_name_H-M    'C 1 2/c 1'
_symmetry_space_group_name_Hall   '-C 2yc'
_symmetry_Int_Tables_number       15
_cell_length_a                    5.203(1)
_cell_length_b                    9.0270(18)
_cell_length_c                    20.103(4)
_cell_angle_alpha                 90
_cell_angle_beta                  95.76(3)
_cell_angle_gamma                 90
_cell_volume                      939.4(3)
loop_
  _refln_index_h
  _refln_index_k
  _refln_index_l
  _refln_F_squared_calc
  _refln_F_squared_meas
  _refln_F_squared_sigma
  _refln_F_squared_weight
  _refln_observed_status
-7 1 2 164.757 142.176 3.935 2.894 o
-7 1 3 1047.710 902.134 15.555 0.114 o
-6 0 2 13898.100 13748.700 286.634 0.001 o
-6 0 4 6.529 5.206 1.026 156.661 o
-6 0 6 719.118 752.850 18.602 0.202 o
-6 0 8 2253.670 2186.380 48.361 0.024 o
-6 0 10 6474.850 6363.140 138.570 0.003 o
-6 0 12 130.559 133.848 5.123 3.733 o
-6 0 14 202.169 256.047 8.122 1.647 o
-6 0 16 1811.670 1903.960 61.761 0.034 o
-6 2 1 9.025 5.037 0.665 127.365 o
-6 2 2 708.599 665.675 11.795 0.225 o
-6 2 3 80.247 70.253 2.455 8.302 o
-6 2 4 4016.740 3597.540 54.692 0.008 o
-6 2 5 538.836 505.259 9.407 0.371 o
-6 2 6 2894.190 2599.160 40.163 0.016 o
-6 2 7 1197.620 1150.720 21.977 0.082 o
-6 2 8 102.819 81.637 2.837 6.091 o
-6 2 9 13.561 13.448 1.079 68.743 o
-6 2 10 621.081 591.674 10.720 0.284 o
-6 2 11 44.246 30.536 1.611 19.817 o
-6 2 12 98.781 84.953 2.752 6.243 o
-6 2 13 288.312 312.876 13.900 0.970 o
-6 2 14 208.184 229.044 6.254 1.736 o
-6 2 15 1161.450 1257.520 24.187 0.081 o
-6 4 1 1078.440 1019.570 16.802 0.102 o
-6 4 2 23.966 16.142 1.144 41.512 o
-6 4 3 28.228 20.664 1.231 33.509 o
-6 4 4 570.568 447.416 9.479 0.369 o
-6 4 5 1835.470 1721.410 27.095 0.037 o
-6 4 6 5127.270 4719.990 76.411 0.005 o
-6 4 7 1677.440 1694.030 36.984 0.042 o
-6 4 8 364.032 412.018 9.390 0.662 o
-6 4 9 79.675 63.141 4.124 8.438 o
-6 4 10 63.764 53.597 4.457 10.855 o
-6 4 11 805.195 762.597 27.029 0.170 o
-6 4 12 1461.860 1390.330 45.643 0.055 o
-6 4 13 19.411 14.549 2.924 45.037 o
-5 1 1 47.891 48.000 1.997 15.544 o
-5 1 2 204.344 208.538 6.938 1.853 o
-5 1 3 402.603 378.452 11.373 0.614 o
-5 1 4 465.997 434.000 9.934 0.482 o
-5 1 5 2.306 1.989 0.445 459.543 o
-5 1 6 2041.480 1893.240 29.603 0.030 o
-5 1 7 2495.610 2369.510 51.889 0.020 o
-5 1 8 183.138 165.778 3.963 2.399 o
-5 1 9 445.353 379.508 14.799 0.535 o
-5 1 10 301.855 307.555 6.238 0.983 o
-5 1 11 1612.210 1526.740 44.140 0.046 o
-5 1 12 62.733 70.836 2.836 10.240 o
-5 1 13 599.775 556.144 11.776 0.306 o
-5 1 14 2072.940 2231.010 40.268 0.027 o
-5 1 15 2619.820 2867.060 98.545 0.016 o
-5 1 16 699.639 790.006 20.069 0.201 o
-5 1 17 41.379 43.860 4.564 16.424 o
-5 1 18 203.698 245.942 8.371 1.671 o
-5 1 19 206.498 271.131 15.761 1.415 o
-5 1 20 61.801 90.692 4.562 8.758 o
-5 3 1 3559.970 3287.070 49.807 0.010 o
-5 3 2 373.343 354.028 6.824 0.710 o
-5 3 3 7815.950 7461.000 133.778 0.002 o
-5 3 4 5.219 5.188 0.721 189.008 o
-5 3 5 10083.500 9581.270 141.487 0.001 o
-5 3 6 54.573 53.784 1.914 13.281 o
-5 3 7 44.611 58.314 2.013 15.043 o
-5 3 8 26.374 26.100 1.358 32.538 o
-5 3 9 132.498 117.641 3.376 3.993 o
-5 3 10 293.109 281.708 8.811 1.052 o
-5 3 11 21854.300 22060.800 373.856 0.000 o
-5 3 12 38.376 36.737 2.053 20.754 o
-5 3 13 1304.210 1427.440 26.655 0.064 o
-5 3 14 117.955 117.589 4.256 4.441 o
-5 3 15 1214.700 1296.950 24.464 0.075 o
-5 3 16 0.063 0.311 0.341 5603.160 o
-5 3 17 454.739 465.090 15.904 0.464 o
-5 3 18 296.332 354.489 10.741 0.899 o
-5 3 19 5959.990 6492.660 194.482 0.003 o
-5 5 1 652.763 599.539 17.387 0.260 o
-5 5 2 4.152 5.142 0.525 223.837 o
-5 5 3 680.921 618.525 12.337 0.246 o
-5 5 4 504.378 470.609 10.620 0.418 o
-5 5 5 28.344 24.608 1.732 31.011 o
-5 5 6 1332.570 1176.980 21.966 0.071 o
-5 5 7 1254.200 1080.170 20.417 0.081 o
-5 5 8 3.311 2.079 0.720 336.094 o
-5 5 9 1372.030 1257.110 24.289 0.065 o
-5 5 10 211.667 201.729 5.435 1.838 o
-5 5 11 1473.200 1388.880 25.928 0.056 o
-5 5 12 271.371 311.305 7.484 1.090 o
-5 5 13 2704.380 2468.490 73.043 0.017 o
-5 5 14 2180.760 2342.350 53.438 0.024 o
-5 5 15 1122.800 1127.460 37.513 0.088 o
-5 5 16 856.064 942.531 32.236 0.137 o
-5 5 17 115.118 116.105 7.060 4.352 o
-5 7 1 1270.920 1061.880 25.209 0.080 o
-5 7 2 612.539 553.944 14.622 0.297 o
-5 7 3 355.104 301.889 10.912 0.804 o
-5 7 4 1.181 0.107 0.303 1232.320 o
-5 7 5 48.335 51.930 3.036 14.513 o
-5 7 6 557.204 526.379 13.923 0.344 o
-5 7 7 3036.890 2690.210 58.849 0.014 o
-5 7 8 91.277 88.832 4.061 6.472 o
-4 0 2 16864.500 15714.200 326.132 0.000 o
-4 0 4 68.162 92.587 3.681 8.210 o
-4 0 6 14036.100 14398.300 299.166 0.001 o
-4 0 8 1205.320 1308.270 35.766 0.074 o
-4 0 10 5280.880 4763.930 239.698 0.004 o
-4 0 12 16361.800 18264.300 609.978 0.000 o
-4 0 14 12839.800 14791.400 435.749 0.001 o
-4 0 16 1237.810 1387.120 45.215 0.067 o
-4 0 18 354.146 362.364 14.763 0.713 o
-4 0 20 6123.640 7174.170 214.023 0.003 o
-4 0 22 1109.100 1324.220 43.361 0.079 o
-4 2 1 2384.250 2265.800 37.377 0.022 o
-4 2 2 3648.780 3349.180 50.466 0.010 o
-4 2 3 654.412 597.538 10.262 0.265 o
-4 2 4 927.767 811.019 13.434 0.142 o
-4 2 5 12153.400 11524.100 239.427 0.001 o
-4 2 6 3102.520 2867.250 61.013 0.013 o
-4 2 7 5427.130 4934.280 109.196 0.004 o
-4 2 8 15.347 13.057 1.266 62.773 o
-4 2 9 584.048 674.693 11.436 0.281 o
-4 2 10 308.116 327.398 7.438 0.922 o
-4 2 11 1990.730 2097.200 37.523 0.029 o
-4 2 12 58.642 66.126 2.535 11.259 o
-4 2 13 402.199 407.583 10.800 0.592 o
-4 2 14 204.204 206.333 6.435 1.873 o
-4 2 15 3827.020 4026.990 99.951 0.008 o
-4 2 16 5990.950 6403.210 194.233 0.003 o
-4 2 17 769.467 891.345 21.655 0.166 o
-4 2 18 1135.770 1213.100 28.419 0.084 o
-4 2 19 2.041 3.329 0.873 378.993 o
-4 2 20 268.100 284.914 8.900 1.152 o
-4 2 21 35.591 36.827 2.796 21.419 o
-4 2 22 349.703 407.812 18.293 0.656 o
-4 2 23 211.569 280.990 12.480 1.420 o
-4 4 1 61.014 72.778 1.951 10.506 o
-4 4 2 2130.240 2052.810 31.364 0.027 o
-4 4 3 207.887 174.016 3.624 2.040 o
-4 4 4 3278.610 3050.290 50.491 0.012 o
-4 4 5 1837.580 1817.370 32.671 0.035 o
-4 4 6 547.407 530.031 10.887 0.353 o
-4 4 7 372.246 385.862 8.558 0.674 o
-4 4 8 571.072 516.649 10.746 0.340 o
-4 4 9 306.017 334.018 7.623 0.917 o
-4 4 10 840.984 820.034 16.698 0.159 o
-4 4 11 38.319 43.605 2.029 19.369 o
-4 4 12 173.661 146.841 4.189 2.687 o
-4 4 13 1174.270 1140.530 25.242 0.084 o
-4 4 14 1351.670 1463.430 46.570 0.059 o
-4 4 15 1246.040 1327.970 46.249 0.069 o
-4 4 16 3206.460 3266.830 70.713 0.012 o
-4 4 17 49.203 49.257 2.260 14.943 o
-4 4 18 1097.050 1135.730 44.395 0.088 o
-4 4 19 139.104 161.570 6.013 3.147 o
-4 4 20 17.760 12.374 1.593 55.909 o
-4 4 21 152.894 183.999 9.343 2.554 o
-4 6 1 1706.970 1520.360 34.514 0.043 o
-4 6 2 3963.200 3523.510 122.702 0.008 o
-4 6 3 551.902 513.467 13.590 0.353 o
-4 6 4 1304.100 1227.190 28.441 0.070 o
-4 6 5 158.080 158.776 5.696 2.815 o
-4 6 6 4721.120 4374.220 93.315 0.006 o
-4 6 7 7.901 4.204 0.572 148.568 o
-4 6 8 2196.830 2102.390 37.463 0.026 o
-4 6 9 1028.280 1003.650 31.380 0.106 o
-4 6 10 530.453 525.103 12.438 0.367 o
-4 6 11 862.188 807.876 15.806 0.156 o
-4 6 12 4189.630 4042.300 70.393 0.007 o
-4 6 13 169.670 165.522 7.361 2.515 o
-4 6 14 7570.520 7842.150 134.336 0.002 o
-4 6 15 520.535 571.084 11.821 0.357 o
-4 6 16 1125.740 1286.860 69.641 0.073 o
-4 6 17 340.670 383.621 10.886 0.738 o
-4 6 18 1004.880 1139.300 37.513 0.099 o
-4 6 19 1138.860 1350.750 43.860 0.076 o
-4 8 1 50.025 44.074 2.723 15.213 o
-4 8 2 1281.390 1095.720 25.869 0.077 o
-4 8 3 75.889 76.985 3.757 8.204 o
-4 8 4 117.585 93.836 4.108 4.936 o
-4 8 5 2547.900 2380.650 52.475 0.019 o
-4 8 6 64.074 63.118 4.778 10.039 o
-4 8 7 822.083 761.516 18.843 0.170 o
-4 8 8 1.023 2.603 0.807 586.501 o
-4 8 9 277.159 279.288 8.600 1.126 o
-4 8 10 76.611 70.538 3.564 8.484 o
-4 8 11 191.386 185.915 6.435 2.117 o
-4 8 12 22.246 26.023 2.058 35.856 o
-3 1 1 46.830 23.744 1.162 20.333 o
-3 1 2 1038.330 1166.360 26.094 0.097 o
-3 1 3 5319.240 5332.810 112.049 0.004 o
-3 1 4 914.256 814.707 15.293 0.144 o
-3 1 5 12516.600 12048.700 176.907 0.001 o
-3 1 6 4411.820 4190.450 62.376 0.007 o
-3 1 7 33.287 19.058 1.354 29.569 o
-3 1 8 842.658 769.377 12.511 0.166 o
-3 1 9 2609.990 2609.660 57.945 0.018 o
-3 1 10 60.723 41.782 1.894 13.255 o
-3 1 11 1240.130 1338.080 24.250 0.071 o
-3 1 12 1131.860 1136.300 26.661 0.088 o
-3 1 13 257.994 249.903 6.487 1.313 o
-3 1 14 2318.550 2428.570 55.628 0.022 o
-3 1 15 993.231 1051.030 25.781 0.109 o
-3 1 16 0.290 1.355 0.504 1429.880 o
-3 1 17 417.153 448.085 18.721 0.514 o
-3 1 18 620.838 756.988 18.381 0.238 o
-3 1 19 221.819 231.826 7.211 1.602 o
-3 1 20 197.907 189.699 6.327 2.025 o
-3 1 21 835.722 964.028 22.891 0.143 o
-3 1 22 1952.960 2590.870 56.630 0.025 o
-3 3 1 72214.800 70679.500 1031.190 0.000 o
-3 3 2 906.297 796.063 12.753 0.148 o
-3 3 3 2227.830 2510.860 43.615 0.022 o
-3 3 4 116.980 121.355 2.689 4.484 o
-3 3 5 72.743 62.447 1.897 9.634 o
-3 3 6 327.371 329.318 7.092 0.860 o
-3 3 7 3490.640 3828.570 66.231 0.009 o
-3 3 8 98.020 100.142 2.996 5.821 o
-3 3 9 15180.100 15519.800 326.432 0.001 o
-3 3 10 1354.480 1286.280 40.223 0.064 o
-3 3 11 7606.460 7165.150 209.878 0.002 o
-3 3 12 436.747 444.352 15.333 0.501 o
-3 3 13 169.426 176.054 4.509 2.515 o
-3 3 14 135.888 151.402 7.244 3.269 o
-3 3 15 7820.460 8986.000 226.743 0.002 o
-3 3 16 54.240 59.500 2.943 12.487 o
-3 3 17 9149.900 10112.600 280.563 0.001 o
-3 3 21 3014.630 3269.050 99.702 0.012 o
-3 3 22 34.951 32.513 3.281 22.244 o
-3 3 24 8.575 1.783 0.927 152.758 o
-3 5 4 76.909 71.683 3.994 8.317 o
-3 5 5 3913.460 3638.530 62.986 0.008 o
-3 5 6 5201.940 4749.360 81.812 0.005 o
-3 5 7 912.497 811.293 15.417 0.145 o
-3 5 8 2150.830 1980.060 35.241 0.027 o
-3 5 9 1107.690 1093.100 20.597 0.094 o
-3 5 10 282.527 258.436 5.970 1.167 o
-3 5 11 0.072 0.000 0.219 16132.400 o
-3 5 12 195.867 192.583 7.907 1.999 o
-3 5 13 230.126 222.640 5.417 1.594 o
-3 5 14 653.477 694.475 15.579 0.240 o
-3 5 15 114.490 117.340 5.821 4.462 o
-3 5 17 3.499 2.140 0.605 326.310 o
-3 5 18 88.627 95.902 4.025 6.418 o
-3 5 19 716.723 792.704 39.866 0.180 o
-3 5 20 445.605 519.982 13.664 0.449 o
-3 5 22 1479.840 384.829 14.977 0.093 o
-3 7 1 528.541 499.811 13.237 0.378 o
-3 7 2 0.358 1.327 0.565 1321.640 o
-3 7 3 68.103 59.494 3.388 10.155 o
-3 7 4 1180.720 1097.030 37.584 0.084 o
-3 7 5 6392.310 5628.020 119.103 0.003 o
-3 7 6 839.411 807.806 19.583 0.160 o
-3 7 7 1.422 0.321 0.504 917.020 o
-3 7 8 294.099 294.761 5.328 1.041 o
-3 7 9 429.152 386.301 6.878 0.573 o
-3 7 10 407.205 388.759 6.973 0.608 o
-3 7 11 2273.580 1995.770 88.505 0.024 o
-3 7 12 187.765 198.106 5.615 2.104 o
-3 7 13 4717.170 4842.050 89.578 0.005 o
-3 7 14 1194.480 1239.580 21.123 0.079 o
-3 7 15 1079.080 1231.980 19.689 0.090 o
-3 7 16 42.818 49.886 2.277 16.619 o
-3 7 17 0.261 0.247 0.279 3717.700 o
-3 7 18 353.879 399.265 15.122 0.673 o
-3 7 20 0.055 1.461 0.720 1477.120 o
-3 9 5 927.633 778.129 20.218 0.144 o
-3 9 6 611.126 556.993 14.494 0.297 o
-3 9 7 573.162 561.985 14.695 0.319 o
-3 9 8 1114.350 1064.970 25.213 0.094 o
-3 9 9 9759.950 9819.750 205.739 0.001 o
-3 9 10 3380.140 3309.480 122.666 0.010 o
-3 9 11 937.249 919.826 51.669 0.117 o
-3 9 12 128.154 139.550 6.240 3.660 o
-3 9 13 78.405 86.812 3.924 7.515 o
-3 9 14 1301.060 1424.380 32.759 0.064 o
-3 9 15 6542.690 7560.360 227.146 0.003 o
-3 11 1 499.589 443.483 14.299 0.430 o
-3 11 2 24.453 20.697 2.817 34.724 o
-2 0 2 44486.300 42452.500 875.650 0.000 o
-2 0 4 14287.800 14920.100 308.653 0.001 o
-2 0 8 3281.510 4788.050 155.615 0.008 o
-2 0 10 40045.000 42799.800 1249.270 0.000 o
-2 0 12 6119.360 7267.310 214.237 0.003 o
-2 0 14 2355.350 2423.940 73.386 0.021 o
-2 0 16 3306.640 3396.280 101.984 0.011 o
-2 0 18 14728.400 19157.700 561.553 0.000 o
-2 0 20 47.093 34.732 3.209 17.124 o
-2 0 22 574.684 304.668 12.480 0.428 o
-2 0 24 4565.510 2330.790 72.245 0.008 o
-2 2 1 6110.320 5909.200 100.299 0.003 o
-2 2 2 67.138 52.778 1.647 11.134 o
-2 2 3 6096.410 5689.140 83.849 0.004 o
-2 2 4 13.425 9.011 0.487 80.430 o
-2 2 5 2677.490 2006.610 34.991 0.020 o
-2 2 6 2275.490 2108.810 36.769 0.024 o
-2 2 7 550.138 813.613 14.946 0.260 o
-2 2 8 4331.050 4404.410 138.570 0.006 o
-2 2 9 1209.110 1268.940 22.592 0.076 o
-2 2 10 4167.560 4429.270 83.922 0.007 o
-2 2 11 1987.330 2078.770 44.647 0.029 o
-2 2 12 891.484 940.648 21.277 0.135 o
-2 2 13 10954.900 12272.900 254.880 0.001 o
-2 2 14 4286.220 5043.280 149.481 0.006 o
-2 2 15 3944.410 4580.600 186.281 0.007 o
-2 2 16 53.063 74.313 4.564 10.866 o
-2 2 20 5.719 3.268 1.819 167.728 o
-2 2 25 407.366 429.331 16.617 0.548 o
-2 4 1 1020.230 1073.500 24.332 0.105 o
-2 4 2 298.218 220.016 6.404 1.181 o
-2 4 3 3058.910 2895.110 43.231 0.014 o
-2 4 4 6214.140 6145.780 104.843 0.003 o
-2 4 5 10098.800 10072.000 170.901 0.001 o
-2 4 6 7390.040 6689.010 126.676 0.002 o
-2 4 7 581.068 528.052 10.212 0.329 o
-2 4 8 11.623 19.340 0.975 65.581 o
-2 4 10 76.335 113.282 4.992 6.525 o
-2 4 11 415.301 474.940 11.761 0.518 o
-2 4 13 2619.480 2566.860 55.119 0.018 o
-2 4 14 9090.790 9223.330 272.575 0.001 o
-2 4 15 3060.180 3175.910 96.564 0.012 o
-2 4 16 29.252 20.468 2.496 30.925 o
-2 4 17 3.169 1.034 0.504 408.640 o
-2 4 19 145.572 90.858 5.206 3.916 o
-2 4 21 34.437 27.939 3.637 23.198 o
-2 4 22 813.805 930.985 22.084 0.151 o
-2 4 23 335.682 465.503 31.772 0.547 o
-2 4 24 179.677 311.657 12.980 1.518 o
-2 4 25 77.455 104.052 6.347 6.522 o
-2 6 1 5423.740 4917.850 103.994 0.004 o
-2 6 2 27851.600 26713.200 553.150 0.000 o
-2 6 3 347.491 283.840 8.093 0.864 o
-2 6 4 15161.700 15216.200 316.213 0.001 o
-2 6 5 717.651 727.016 12.394 0.210 o
-2 6 6 146.687 172.971 4.259 2.937 o
-2 6 7 43.157 37.743 1.744 18.779 o
-2 6 8 1414.230 1355.530 41.150 0.059 o
-2 6 9 905.236 836.185 18.723 0.143 o
-2 6 10 25369.200 25756.800 496.825 0.000 o
-2 6 11 1023.720 1033.310 28.626 0.106 o
-2 6 12 557.783 787.825 14.993 0.263 o
-2 6 13 16.149 22.085 1.726 48.428 o
-2 6 14 656.653 579.858 21.466 0.260 o
-2 6 15 11.143 11.752 3.316 64.314 o
-2 6 16 8.255 6.561 1.783 113.481 o
-2 6 18 5897.960 6835.700 203.968 0.003 o
-2 6 19 134.472 163.531 8.415 3.104 o
-2 6 20 20.698 20.468 2.924 38.893 o
-2 6 21 140.365 150.408 8.201 3.130 o
-2 6 22 20.730 35.445 4.065 28.537 o
-2 8 1 7.085 12.444 1.926 97.457 o
-2 8 2 77.076 72.259 5.919 7.836 o
-2 8 3 909.322 888.984 22.928 0.136 o
-2 8 4 375.946 333.826 9.466 0.719 o
-2 8 5 3487.830 3220.500 69.284 0.011 o
-2 8 6 704.336 646.335 12.484 0.230 o
-2 8 7 187.432 185.542 4.617 2.200 o
-2 8 8 2050.870 2026.490 36.119 0.029 o
-2 8 9 488.579 507.733 10.441 0.415 o
-2 8 10 885.130 864.465 19.573 0.144 o
-2 8 11 7.804 6.863 0.784 129.952 o
-2 8 12 1716.870 1769.640 31.947 0.039 o
-2 8 13 1615.130 1868.270 63.449 0.039 o
-2 8 14 673.266 702.191 24.105 0.223 o
-2 8 15 1728.370 1869.390 41.967 0.037 o
-2 8 16 1.986 1.017 0.678 572.408 o
-2 8 17 6.652 5.890 1.079 148.278 o
-2 8 18 64.939 71.629 5.563 9.161 o
-2 8 19 104.115 100.352 4.536 5.369 o
-2 10 1 100.630 94.082 4.186 5.743 o
-2 10 2 240.930 246.235 7.781 1.413 o
-2 10 3 39.510 40.868 2.559 19.120 o
-2 10 4 2917.100 2851.350 62.034 0.014 o
-2 10 5 567.149 590.919 15.315 0.313 o
-2 10 6 1344.980 1312.030 30.357 0.065 o
-2 10 7 0.543 0.535 0.367 1792.380 o
-2 10 8 47.671 38.622 2.465 16.768 o
-2 10 10 1053.150 1128.230 60.655 0.088 o
-2 10 11 2.842 3.848 1.712 243.924 o
-2 10 12 8.071 19.472 2.247 71.236 o
-2 10 13 83.313 104.548 5.812 6.232 o
-1 1 1 10157.500 10366.700 174.835 0.001 o
-1 1 2 3.553 24.885 0.721 90.149 o
-1 1 3 9125.250 8576.980 144.929 0.002 o
-1 1 4 16623.800 16197.400 282.685 0.000 o
-1 1 5 2221.490 2138.550 77.451 0.024 o
-1 1 6 14714.800 14827.500 306.404 0.001 o
-1 1 8 283.973 280.777 9.770 1.084 o
-1 1 9 305.114 284.414 9.984 0.993 o
-1 1 10 324.264 519.975 17.045 0.607 o
-1 1 11 1386.730 1363.730 41.792 0.060 o
-1 1 12 552.263 548.645 18.186 0.334 o
-1 1 13 726.091 897.101 28.384 0.173 o
-1 1 14 3108.170 4007.390 119.243 0.010 o
-1 1 15 2502.180 3055.520 91.785 0.016 o
-1 1 16 189.877 225.149 9.057 1.870 o
-1 1 17 2268.980 1176.090 37.513 0.033 o
-1 1 18 0.180 0.214 0.214 5098.660 o
-1 1 19 466.645 190.631 8.415 0.681 o
-1 1 20 719.089 324.209 12.694 0.304 o
-1 1 21 50.304 27.742 2.924 17.398 o
-1 1 22 907.122 732.857 24.961 0.151 o
-1 1 23 2397.310 2271.740 70.176 0.021 o
-1 3 1 16325.400 13748.200 284.732 0.001 o
-1 3 2 62.698 33.569 1.038 13.882 o
-1 3 3 12294.100 14336.600 362.415 0.001 o
-1 3 4 200.188 193.785 5.289 1.995 o
-1 3 6 503.492 470.229 16.011 0.410 o
-1 3 7 17504.600 18319.200 471.372 0.000 o
-1 3 8 1502.000 1580.410 34.060 0.050 o
-1 3 9 15071.400 15581.900 456.645 0.001 o
-1 3 10 583.110 580.238 19.541 0.301 o
-1 3 11 27647.600 30055.300 878.060 0.000 o
-1 3 12 405.326 465.061 16.118 0.527 o
-1 3 13 46438.400 52500.100 1532.040 0.000 o
-1 3 14 553.472 616.539 20.896 0.307 o
-1 3 15 1717.120 1873.510 57.696 0.037 o
-1 3 16 587.719 675.376 22.750 0.269 o
-1 3 17 1529.490 1713.610 53.417 0.045 o
-1 3 18 1174.330 1402.100 44.288 0.071 o
-1 3 19 11662.700 15336.600 450.512 0.001 o
-1 3 20 85.371 120.384 6.347 5.596 o
-1 3 21 231.845 146.771 7.274 1.880 o
-1 3 22 217.714 99.060 5.919 2.343 o
-1 3 23 1126.470 508.208 18.614 0.132 o
-1 3 24 135.108 63.187 4.564 4.810 o
-1 3 25 143.104 90.430 6.133 3.939 o
-1 5 1 1394.730 1309.180 21.648 0.063 o
-1 5 2 863.406 720.285 13.333 0.167 o
-1 5 3 322.733 309.125 6.368 0.908 o
-1 5 4 13704.800 13267.600 224.552 0.001 o
-1 5 5 725.488 813.690 14.983 0.192 o
-1 5 6 6415.510 5995.260 125.215 0.003 o
-1 5 7 87.224 68.204 2.869 7.702 o
-1 5 8 326.906 360.362 21.253 0.732 o
-1 5 9 856.814 882.622 16.231 0.149 o
-1 5 10 462.138 618.188 20.976 0.371 o
-1 5 11 173.319 183.335 6.483 2.360 o
-1 5 12 1364.300 1543.950 55.877 0.055 o
-1 5 13 1334.340 1332.850 41.150 0.064 o
-1 5 14 4295.010 4323.890 140.852 0.006 o
-1 5 15 2789.500 2855.620 87.007 0.015 o
-1 5 16 303.093 291.260 11.839 0.974 o
-1 5 17 703.778 753.753 25.674 0.202 o
-1 5 18 160.836 237.202 10.198 2.076 o
-1 5 19 414.438 458.000 17.259 0.516 o
-1 5 20 270.209 315.793 12.980 1.040 o
-1 5 21 160.371 182.216 8.843 2.476 o
-1 5 22 1010.690 1408.950 45.429 0.084 o
-1 5 23 0.938 0.408 0.401 1286.790 o
-1 5 24 286.008 272.575 10.912 1.083 o
-1 7 1 12691.100 11963.500 175.535 0.001 o
-1 7 2 1245.730 1202.410 21.805 0.076 o
-1 7 3 4860.090 4470.120 76.858 0.006 o
-1 7 4 400.726 386.291 7.973 0.620 o
-1 7 5 171.063 144.502 5.147 2.728 o
-1 7 6 1409.990 1358.460 24.570 0.060 o
-1 7 7 7788.000 7332.930 247.843 0.002 o
-1 7 8 111.127 96.551 3.426 5.211 o
-1 7 9 42.102 39.002 1.672 18.970 o
-1 7 10 23.309 24.319 2.282 35.190 o
-1 7 11 3.255 3.705 0.722 287.727 o
-1 7 12 99.781 102.434 4.061 5.578 o
-1 7 13 1556.380 1658.610 37.012 0.046 o
-1 7 14 136.883 144.421 7.274 3.324 o
-1 7 15 162.795 154.721 5.442 2.775 o
-1 7 16 167.379 169.260 5.766 2.569 o
-1 7 17 536.764 540.102 13.790 0.354 o
-1 7 18 85.441 91.165 3.909 6.809 o
-1 7 19 1122.250 1200.190 27.708 0.086 o
-1 7 20 450.948 484.316 18.614 0.451 o
-1 7 21 77.713 111.250 4.568 6.562 o
-1 7 22 487.160 600.785 16.011 0.367 o
-1 9 1 2666.640 2431.030 63.615 0.018 o
-1 9 2 1195.650 1085.870 24.177 0.085 o
-1 9 3 745.694 705.691 16.343 0.202 o
-1 9 4 423.225 395.027 13.622 0.560 o
-1 9 6 36.834 36.194 1.744 21.771 o
-1 9 7 2194.640 2306.220 63.097 0.024 o
-1 9 8 1634.020 1641.930 29.693 0.044 o
-1 9 9 287.661 316.882 7.270 1.014 o
-1 9 10 1529.640 1616.870 36.554 0.048 o
-1 9 11 3731.260 4030.180 86.510 0.008 o
-1 9 12 114.665 115.742 4.783 4.564 o
-1 9 13 7431.240 8389.560 250.324 0.002 o
-1 9 14 681.026 724.070 18.322 0.221 o
-1 9 15 940.346 1085.240 36.087 0.111 o
-1 9 16 670.087 812.452 20.311 0.207 o
-1 9 17 496.708 549.423 14.766 0.382 o
-1 9 18 1549.760 1825.330 41.429 0.043 o
-1 11 1 331.972 321.334 7.028 0.858 o
-1 11 2 592.332 528.983 15.655 0.316 o
-1 11 3 0.198 0.464 0.303 3310.960 o
-1 11 4 313.528 349.579 7.777 0.868 o
-1 11 5 286.188 280.719 8.447 1.085 o
-1 11 6 1279.990 1316.920 30.188 0.069 o
-1 11 7 5.201 2.263 0.678 234.208 o
-1 11 8 252.817 283.847 8.457 1.233 o
-1 11 10 49.165 54.081 6.704 11.948 o
-1 11 11 8.021 2.924 1.355 144.880 o
0 2 0 1243.280 1164.390 24.505 0.078 o
0 2 1 1114.630 1416.440 21.001 0.078 o
0 2 2 2840.170 2896.410 42.580 0.015 o
0 2 3 9980.390 9648.430 211.976 0.001 o
0 2 6 137.489 160.179 5.705 3.210 o
0 2 7 1710.820 2040.750 60.905 0.035 o
0 2 21 983.631 1175.170 37.941 0.100 o
0 2 22 86.388 80.446 5.206 6.928 o
0 2 23 705.832 916.856 30.666 0.174 o
0 2 24 474.620 498.437 18.400 0.419 o
0 2 25 0.340 2.282 0.927 807.147 o
0 4 0 1342.830 1155.230 24.910 0.071 o
0 4 1 2373.530 2426.560 36.079 0.021 o
0 4 2 4058.830 4194.430 61.879 0.007 o
0 4 3 2893.610 2631.290 47.876 0.015 o
0 4 4 7212.920 6076.640 110.361 0.003 o
0 4 5 245.704 138.720 3.189 1.838 o
0 4 6 2599.000 3168.790 66.657 0.015 o
0 4 7 1423.340 1594.800 48.353 0.052 o
0 4 8 336.052 325.108 9.628 0.830 o
0 4 9 54.089 60.953 2.341 12.554 o
0 4 10 1893.630 2027.820 43.291 0.032 o
0 4 11 3073.520 3299.780 85.189 0.012 o
0 4 12 16693.800 18204.400 527.035 0.000 o
0 4 13 6043.410 6735.050 140.549 0.003 o
0 4 14 2270.930 2553.800 54.589 0.021 o
0 4 15 172.220 170.591 7.274 2.443 o
0 4 16 2.605 1.926 0.605 415.043 o
0 6 0 66875.200 63381.100 1307.630 0.000 o
0 6 1 3435.190 3017.650 45.065 0.011 o
0 6 2 3369.150 3680.100 54.742 0.010 o
0 6 4 21.477 10.367 0.873 51.451 o
0 6 5 527.324 541.054 8.956 0.366 o
0 6 6 2689.690 3007.580 52.002 0.016 o
0 6 7 886.363 856.110 19.663 0.144 o
0 6 8 11624.200 12712.200 264.097 0.001 o
0 6 9 3684.560 3756.370 79.542 0.009 o
0 6 10 4581.700 4293.630 102.233 0.006 o
0 6 11 421.660 391.299 18.614 0.547 o
0 6 12 306.258 313.503 8.597 0.946 o
0 6 13 1103.910 1173.600 37.727 0.087 o
0 6 14 5187.870 5981.860 125.771 0.004 o
0 6 15 14.768 19.506 2.033 52.895 o
0 6 16 10757.400 12255.800 333.944 0.001 o
0 6 17 1196.710 1364.620 32.699 0.073 o
0 6 18 71.618 94.542 8.522 6.711 o
0 6 19 494.052 585.332 14.548 0.369 o
0 6 21 0.216 0.134 0.367 4438.560 o
0 6 23 82.833 76.972 3.672 7.595 o
0 8 0 1219.920 1206.610 26.823 0.078 o
0 8 1 144.421 101.083 3.379 3.882 o
0 8 2 1888.120 1833.990 28.080 0.034 o
0 8 3 1744.160 1701.320 26.117 0.040 o
0 8 4 301.882 315.516 6.848 0.966 o
0 8 5 1787.460 1798.610 37.346 0.037 o
0 8 6 499.446 510.506 12.273 0.401 o
0 8 7 116.624 130.990 7.308 4.038 o
0 8 8 148.881 141.931 5.066 3.185 o
0 8 9 252.707 326.075 14.977 1.067 o
0 8 10 16.410 9.310 1.391 64.856 o
0 8 11 983.448 1016.420 34.090 0.111 o
0 8 12 1.238 1.034 0.504 833.078 o
0 8 13 3265.970 3772.930 80.988 0.010 o
0 8 14 702.454 745.127 18.464 0.209 o
0 8 15 652.755 721.577 18.001 0.233 o
0 8 16 68.944 61.497 3.300 9.932 o
0 8 17 422.366 439.550 14.977 0.524 o
0 8 18 373.301 448.444 17.259 0.583 o
0 8 19 78.809 104.653 4.885 6.664 o
0 8 20 695.084 826.990 26.352 0.193 o
0 10 0 918.724 858.587 19.900 0.138 o
0 10 1 4.754 2.062 0.400 263.309 o
0 10 2 803.755 805.969 13.300 0.171 o
0 10 3 82.931 74.434 2.429 7.856 o
0 10 4 3448.160 3211.620 48.465 0.011 o
0 10 5 208.241 200.448 5.049 1.882 o
0 10 6 244.261 240.018 7.842 1.411 o
0 10 7 321.469 329.080 9.632 0.867 o
0 10 8 392.490 381.405 15.476 0.615 o
0 10 9 261.192 285.341 12.480 1.147 o
0 10 10 2188.960 2193.400 48.916 0.025 o
0 10 11 63.510 74.272 3.930 9.658 o
0 10 12 7026.810 7620.450 161.044 0.002 o
0 10 13 458.887 524.400 14.397 0.431 o
0 10 14 616.652 703.832 18.226 0.252 o
0 10 15 138.594 140.829 5.874 3.399 o
0 12 0 6075.980 5913.350 175.869 0.003 o
0 12 1 2065.720 2005.390 84.832 0.027 o
0 12 2 531.004 521.989 13.161 0.367 o
0 12 3 169.395 125.376 7.060 2.863 o
1 1 0 3790.030 4091.450 60.045 0.008 o
1 1 1 2977.970 2559.440 37.739 0.015 o
1 1 2 1425.500 1194.000 20.708 0.064 o
1 1 3 702.334 582.188 10.381 0.246 o
1 1 4 20017.800 19411.000 686.073 0.000 o
1 1 5 17516.500 16613.300 485.457 0.000 o
1 1 6 5065.380 5161.380 151.977 0.005 o
1 1 8 26.942 32.949 2.068 28.379 o
1 1 9 26.652 7.060 1.141 44.395 o
1 3 0 2059.360 1753.310 37.590 0.031 o
1 3 1 37984.100 37029.600 764.281 0.000 o
1 3 2 106.826 97.180 2.549 5.459 o
1 3 3 16974.300 18303.100 378.609 0.000 o
1 3 5 27087.200 29532.100 610.095 0.000 o
1 3 6 19.116 8.903 0.807 59.099 o
1 3 7 2028.860 2941.910 88.148 0.021 o
1 3 8 463.586 436.605 14.977 0.473 o
1 3 9 41291.000 42050.100 1227.660 0.000 o
1 3 10 762.926 752.184 24.319 0.185 o
1 3 11 7403.520 8428.220 248.042 0.002 o
1 3 12 0.647 0.927 0.428 1306.920 o
1 3 13 3627.230 3716.560 111.112 0.009 o
1 3 14 2.755 1.569 0.713 409.589 o
1 3 15 2926.020 2848.770 85.866 0.014 o
1 3 16 193.879 191.487 8.201 2.019 o
1 3 17 13696.500 17660.600 517.764 0.001 o
1 3 18 26.028 34.518 2.924 27.304 o
1 3 19 165.407 173.087 7.702 2.511 o
1 3 21 312.191 135.432 6.561 1.329 o
1 3 22 0.313 -0.214 0.214 4704.620 o
1 3 23 4645.670 4198.170 125.875 0.006 o
1 5 0 1243.810 1487.160 22.524 0.066 o
1 5 1 1446.080 1376.940 24.371 0.058 o
1 5 2 6.891 16.105 0.846 96.238 o
1 5 3 3280.740 3239.700 55.816 0.011 o
1 5 4 6319.150 6042.010 103.027 0.003 o
1 5 5 3426.370 3298.260 109.840 0.010 o
1 5 6 4691.990 4684.560 80.207 0.006 o
1 5 7 2108.500 2260.500 48.510 0.026 o
1 5 8 329.708 248.657 5.424 0.992 o
1 5 9 927.232 1041.550 23.258 0.120 o
1 5 10 235.601 202.508 5.746 1.626 o
1 5 11 0.457 0.380 0.250 2329.360 o
1 5 12 930.456 1038.670 32.735 0.117 o
1 5 13 138.758 152.954 10.555 2.991 o
1 5 14 594.549 640.956 36.122 0.255 o
1 5 15 217.164 245.546 10.198 1.540 o
1 5 16 22.080 36.101 4.885 25.549 o
1 5 17 0.343 0.918 0.712 1462.720 o
1 5 23 188.123 181.075 9.057 2.119 o
1 7 0 1005.420 915.246 14.390 0.119 o
1 7 1 1236.870 1078.620 16.805 0.083 o
1 7 2 884.432 812.891 15.255 0.150 o
1 7 3 9027.050 8414.730 143.281 0.002 o
1 7 4 5650.610 5375.330 92.154 0.004 o
1 7 5 5325.790 4742.790 81.544 0.005 o
1 7 6 426.180 417.374 10.752 0.546 o
1 7 7 1.496 2.263 0.483 570.486 o
1 7 8 1392.750 1404.440 25.441 0.060 o
1 7 9 1937.700 1872.370 57.696 0.032 o
1 7 10 622.835 641.079 15.626 0.266 o
1 7 11 27.234 20.633 1.684 34.002 o
1 7 12 364.897 404.191 10.820 0.663 o
1 7 13 9295.950 9765.130 204.014 0.001 o
1 7 14 1415.340 1539.600 49.066 0.053 o
1 7 15 189.905 192.541 6.327 2.098 o
1 7 16 4.651 2.518 0.820 246.169 o
1 7 17 681.638 722.420 17.746 0.221 o
1 7 18 46.578 56.616 3.036 14.373 o
1 7 19 336.383 396.691 11.839 0.728 o
1 7 20 46.074 50.958 2.970 15.230 o
1 7 21 979.476 1311.460 42.933 0.092 o
1 9 0 3352.860 3023.320 103.375 0.011 o
1 9 1 4504.870 4632.140 86.218 0.006 o
1 9 2 9.255 5.813 0.782 119.775 o
1 9 3 11106.900 10970.300 322.355 0.001 o
1 9 5 379.415 445.061 9.393 0.602 o
1 9 6 230.574 217.409 6.581 1.598 o
1 9 7 114.542 90.900 4.445 5.109 o
1 9 8 3621.750 3596.100 62.913 0.009 o
1 9 9 16001.900 16951.800 352.599 0.000 o
1 9 10 1063.250 1126.150 26.324 0.096 o
1 9 11 2381.670 2761.170 60.232 0.019 o
1 9 12 769.690 848.296 20.798 0.172 o
1 9 13 1364.390 1440.090 33.408 0.060 o
1 9 14 465.459 392.816 15.191 0.497 o
1 9 15 160.838 174.935 6.503 2.606 o
1 9 16 1060.370 1191.530 28.253 0.093 o
1 9 17 4557.340 5426.170 174.942 0.005 o
1 11 0 306.004 342.087 11.610 0.882 o
1 11 1 452.128 419.251 11.397 0.506 o
1 11 2 746.479 745.682 26.922 0.189 o
1 11 3 1087.840 1024.160 23.780 0.099 o
1 11 4 3170.870 3175.930 55.651 0.012 o
1 11 5 43.217 35.953 1.858 19.042 o
1 11 6 460.735 536.876 11.241 0.427 o
1 11 7 692.048 743.107 18.464 0.213 o
1 11 8 619.920 634.674 23.642 0.262 o
1 11 9 175.989 182.932 6.574 2.325 o
2 0 0 16264.000 13568.800 280.852 0.001 o
2 0 2 12936.100 14429.700 298.571 0.001 o
2 0 4 2894.070 2961.470 62.301 0.014 o
2 0 6 17776.800 19357.600 566.117 0.000 o
2 0 8 12567.500 11933.500 349.883 0.001 o
2 0 10 23838.200 24989.300 730.575 0.000 o
2 0 12 43817.800 48002.100 1401.460 0.000 o
2 0 14 3645.770 4577.580 136.288 0.008 o
2 0 16 2000.040 2483.060 75.454 0.025 o
2 0 18 8851.630 11317.900 333.052 0.001 o
2 0 20 659.339 266.228 10.698 0.369 o
2 0 22 1130.150 1280.360 40.651 0.080 o
2 2 0 2410.170 2686.710 46.066 0.019 o
2 2 1 5384.540 5329.570 90.581 0.004 o
2 2 2 1941.800 1701.720 29.493 0.034 o
2 2 3 4245.200 3598.280 77.237 0.008 o
2 2 4 852.617 1043.250 22.793 0.132 o
2 2 5 9.180 74.806 2.559 25.636 o
2 2 6 597.668 562.266 12.929 0.305 o
2 2 7 2384.940 2732.880 82.015 0.019 o
2 2 8 4566.550 5138.700 151.549 0.005 o
2 2 9 471.516 402.301 13.408 0.488 o
2 2 10 8298.220 7773.950 228.287 0.002 o
2 2 13 7977.210 8432.710 248.755 0.002 o
2 2 14 495.609 514.555 17.972 0.393 o
2 2 15 28.059 41.578 3.209 23.530 o
2 2 16 1105.880 1266.240 40.009 0.083 o
2 2 17 2221.650 2573.920 78.378 0.021 o
2 2 18 7.873 7.274 1.569 117.088 o
2 2 19 24.005 20.682 2.924 34.939 o
2 2 20 230.407 301.886 11.839 1.264 o
2 2 21 1929.720 2088.390 64.257 0.030 o
2 2 22 850.725 281.704 11.339 0.246 o
2 2 23 1288.940 539.516 19.113 0.105 o
2 4 0 4630.960 4849.010 102.168 0.006 o
2 4 1 830.332 881.180 20.322 0.153 o
2 4 2 7343.380 6757.040 115.212 0.002 o
2 4 3 2699.180 2554.910 48.386 0.017 o
2 4 4 24.414 9.172 0.688 47.058 o
2 4 5 3697.910 3672.230 63.198 0.009 o
2 4 6 6000.680 5711.210 169.236 0.003 o
2 4 7 17.554 10.859 2.389 54.808 o
2 4 8 948.023 1076.440 49.387 0.106 o
2 4 9 78.393 112.989 3.909 6.543 o
2 4 11 322.816 347.102 13.408 0.815 o
2 4 12 1668.910 1769.240 55.200 0.040 o
2 4 13 1975.910 2278.590 70.176 0.027 o
2 4 14 210.636 247.186 10.484 1.576 o
2 4 15 35.796 34.304 3.209 21.500 o
2 4 16 806.167 922.348 30.666 0.150 o
2 4 17 252.572 268.510 11.126 1.245 o
2 4 18 433.069 445.020 16.617 0.501 o
2 4 19 135.795 118.601 6.347 3.730 o
2 4 20 276.017 344.606 13.408 0.962 o
2 4 21 439.357 538.375 19.327 0.433 o
2 4 22 2511.980 3010.090 91.785 0.016 o
2 6 0 12156.900 11170.100 232.829 0.001 o
2 6 1 1143.420 1041.480 24.029 0.092 o
2 6 2 74.975 38.801 4.315 10.362 o
2 6 3 795.051 764.662 18.304 0.177 o
2 6 4 12434.000 12901.800 268.454 0.001 o
2 6 5 176.003 189.586 4.518 2.323 o
2 6 6 1387.520 1594.510 48.139 0.054 o
2 6 7 844.273 841.698 15.810 0.156 o
2 6 8 3712.830 3594.010 76.702 0.009 o
2 6 9 1406.880 1400.680 25.346 0.059 o
2 6 10 13875.800 14978.400 428.225 0.001 o
2 6 11 1.486 0.784 0.504 781.935 o
2 6 12 11599.600 13574.500 282.138 0.001 o
2 6 13 142.569 161.979 11.375 2.789 o
2 6 14 1712.590 2094.950 113.680 0.031 o
2 6 15 640.833 831.489 27.457 0.209 o
2 6 16 45.705 47.228 3.780 15.361 o
2 6 20 846.540 1152.700 37.941 0.119 o
2 6 21 246.439 121.097 6.846 1.870 o
2 8 1 69.125 58.575 2.970 10.176 o
2 8 2 25.534 24.514 1.916 33.424 o
2 8 3 1244.790 1224.070 28.189 0.075 o
2 8 4 410.188 405.035 11.091 0.580 o
2 8 5 864.956 846.143 15.990 0.151 o
2 8 6 310.725 287.474 6.480 0.987 o
2 8 7 77.359 89.049 3.003 7.638 o
2 8 8 2168.770 2179.710 43.530 0.025 o
2 8 9 30.827 23.217 1.499 29.749 o
2 8 10 1038.370 1064.770 35.402 0.100 o
2 8 11 1597.850 1835.890 68.465 0.040 o
2 8 12 754.246 741.701 24.961 0.189 o
2 8 14 259.605 259.072 15.904 1.167 o
2 8 15 5.499 2.746 0.765 213.808 o
2 8 16 29.937 31.451 2.559 26.221 o
2 8 17 348.184 427.372 11.898 0.670 o
2 8 18 4.917 3.637 1.355 198.954 o
2 10 1 202.376 203.710 6.904 1.896 o
2 10 2 5050.880 4768.000 101.651 0.005 o
2 10 3 52.986 48.626 2.884 13.882 o
2 10 4 16.113 17.134 1.746 53.622 o
2 10 5 206.904 211.205 6.975 1.816 o
2 10 6 1130.770 1109.190 20.636 0.091 o
2 10 7 49.858 42.933 2.496 15.507 o
2 10 8 943.455 908.640 20.555 0.129 o
2 10 9 0.144 0.143 0.571 4005.240 o
2 10 10 47.459 47.030 2.943 15.396 o
2 10 11 24.159 24.961 3.423 31.506 o
2 10 12 3160.970 3391.710 104.480 0.011 o
3 1 0 236.704 322.468 8.518 1.216 o
3 1 1 938.255 916.526 20.967 0.129 o
3 1 2 7030.730 6720.340 114.684 0.003 o
3 1 3 6004.740 5552.620 87.219 0.004 o
3 1 4 11361.500 11060.800 162.491 0.001 o
3 1 5 481.922 449.096 7.756 0.457 o
3 1 6 185.979 166.765 4.196 2.348 o
3 1 7 308.960 381.684 7.986 0.834 o
3 1 8 1246.030 1350.410 44.248 0.068 o
3 1 9 1160.200 1216.090 27.380 0.082 o
3 1 10 39.011 52.276 3.637 16.619 o
3 1 11 6570.760 7176.340 235.098 0.003 o
3 1 12 2316.310 2757.910 84.083 0.019 o
3 1 13 1.484 2.589 0.678 518.151 o
3 1 14 1709.350 1823.590 43.718 0.038 o
3 1 15 841.875 945.063 22.010 0.144 o
3 1 16 7.867 10.079 1.178 109.233 o
3 1 17 1069.490 1290.360 29.173 0.087 o
3 1 18 89.258 98.113 3.930 6.318 o
3 1 19 406.892 518.150 13.080 0.497 o
3 1 20 361.368 476.599 12.279 0.598 o
3 1 22 103.848 14.050 2.282 8.786 o
3 3 0 825.111 726.475 11.779 0.176 o
3 3 1 4424.350 4787.750 71.021 0.006 o
3 3 2 62.878 65.721 2.243 10.699 o
3 3 3 148.127 123.044 4.181 3.454 o
3 3 4 23.708 28.480 1.468 33.873 o
3 3 5 1516.110 1696.170 37.361 0.047 o
3 3 7 16341.600 18024.000 527.749 0.000 o
3 3 8 785.294 832.691 15.778 0.171 o
3 3 9 5437.270 5278.470 90.636 0.004 o
3 3 10 0.039 0.331 0.326 6031.650 o
3 3 11 966.398 972.590 22.308 0.119 o
3 3 12 582.206 643.426 25.817 0.276 o
3 3 13 6409.160 7413.710 155.345 0.003 o
3 3 14 1.332 1.034 0.504 793.370 o
3 3 15 11545.300 14100.900 293.144 0.001 o
3 3 16 783.618 920.071 34.518 0.153 o
3 3 17 335.124 459.568 11.931 0.663 o
3 3 18 289.078 361.579 9.944 0.915 o
3 3 19 2192.880 2880.580 88.362 0.020 o
3 3 21 5678.320 721.019 24.747 0.008 o
3 3 22 155.969 23.178 2.710 4.886 o
3 5 1 2.009 0.713 0.713 594.776 o
3 5 2 8258.960 7640.840 131.445 0.002 o
3 5 3 443.998 438.226 8.926 0.509 o
3 5 4 11032.400 10409.500 177.035 0.001 o
3 5 5 236.029 216.401 5.118 1.576 o
3 5 6 29.875 21.125 1.247 31.700 o
3 5 7 487.719 458.569 9.482 0.443 o
3 5 8 2689.720 2784.820 48.782 0.016 o
3 5 9 228.178 218.996 5.313 1.624 o
3 5 10 18.298 10.732 0.923 58.588 o
3 5 11 898.372 972.368 22.448 0.130 o
3 5 12 2760.710 3151.740 67.454 0.014 o
3 5 13 1299.510 1430.330 63.294 0.060 o
3 5 14 2323.090 2355.830 73.172 0.022 o
3 5 15 1401.540 1564.150 56.234 0.053 o
3 5 16 11.583 7.055 1.109 93.508 o
3 5 17 521.034 616.900 28.170 0.315 o
3 5 18 1.393 2.794 0.720 510.634 o
3 5 19 562.419 141.565 7.488 0.555 o
3 5 20 156.329 20.254 2.710 4.933 o
3 7 0 299.991 286.767 8.597 1.017 o
3 7 1 300.585 274.393 8.269 1.041 o
3 7 2 63.093 63.593 3.300 10.588 o
3 7 3 4072.660 3842.560 82.422 0.008 o
3 7 4 836.281 815.462 19.843 0.160 o
3 7 5 0.483 0.000 0.303 2979.840 o
3 7 6 0.267 1.030 0.181 1984.360 o
3 7 7 481.262 431.737 7.615 0.468 o
3 7 8 73.628 79.792 2.203 8.517 o
3 7 9 1237.680 1238.730 41.114 0.073 o
3 7 10 58.953 49.308 2.398 12.723 o
3 7 11 5332.060 5296.410 78.813 0.004 o
3 7 12 489.460 555.190 11.134 0.391 o
3 7 13 62.997 75.445 2.648 9.933 o
3 7 14 106.328 105.191 4.237 5.175 o
3 7 15 9.444 8.217 0.923 106.050 o
3 7 16 353.821 401.901 8.867 0.695 o
3 7 17 61.578 63.414 4.671 10.390 o
3 9 2 2.512 1.569 0.927 415.476 o
3 9 3 650.460 674.031 18.614 0.243 o
3 9 4 145.456 127.723 6.953 3.337 o
3 9 5 1040.140 1011.610 23.994 0.106 o
3 9 6 645.291 605.976 15.466 0.264 o
3 9 7 4560.050 4754.810 101.324 0.006 o
3 9 8 1098.200 1226.520 28.517 0.087 o
3 9 9 32.002 23.191 2.203 28.084 o
3 9 10 4.523 2.773 0.428 257.127 o
3 9 12 656.923 669.456 24.747 0.236 o
3 11 0 2.339 1.248 0.504 505.834 o
4 0 0 28259.500 27060.800 704.259 0.000 o
4 0 2 18289.400 18992.400 393.705 0.000 o
4 0 4 133.093 166.239 5.356 3.255 o
4 0 6 776.248 807.071 18.961 0.176 o
4 0 10 457.658 669.456 23.392 0.350 o
4 0 12 460.658 485.030 17.972 0.442 o
4 0 14 118.481 117.460 6.561 4.259 o
4 0 16 4522.090 6163.250 184.213 0.005 o
4 0 18 119.992 155.615 8.201 3.534 o
4 0 20 5.253 10.912 2.282 111.782 o
4 2 0 3078.900 2881.610 43.694 0.013 o
4 2 1 378.758 350.374 6.593 0.703 o
4 2 2 2317.340 2110.600 45.442 0.024 o
4 2 3 3403.290 3222.560 68.355 0.011 o
4 2 4 4735.200 4603.410 68.781 0.006 o
4 2 5 3032.070 2880.280 51.872 0.014 o
4 2 6 582.515 623.014 12.524 0.296 o
4 2 7 308.009 295.977 6.893 0.979 o
4 2 8 94.660 113.486 3.529 5.601 o
4 2 9 155.344 153.642 4.358 2.954 o
4 2 11 554.428 717.453 17.650 0.281 o
4 2 12 0.407 0.267 0.367 2581.230 o
4 2 13 265.088 367.088 10.362 0.985 o
4 2 14 142.788 154.410 5.598 3.162 o
4 2 15 156.092 187.903 6.404 2.582 o
4 2 16 205.693 238.271 10.912 1.638 o
4 2 17 5.106 7.488 1.783 144.110 o
4 2 18 106.950 112.485 4.655 4.951 o
4 2 19 1314.540 1652.710 52.917 0.055 o
4 2 20 1667.170 2305.830 72.031 0.032 o
4 4 0 3272.610 2998.550 45.197 0.012 o
4 4 1 221.276 203.422 5.047 1.748 o
4 4 2 375.721 379.492 8.264 0.674 o
4 4 3 1645.380 1663.970 30.091 0.043 o
4 4 4 1809.370 1877.380 41.667 0.035 o
4 4 5 10.746 10.470 0.983 88.969 o
4 4 6 1041.170 1073.290 20.226 0.103 o
4 4 7 353.486 368.067 8.198 0.736 o
4 4 8 5.284 7.441 1.166 156.172 o
4 4 9 100.737 82.023 2.912 6.200 o
4 4 10 1089.460 1158.200 21.753 0.092 o
4 4 11 1743.380 2020.520 44.725 0.035 o
4 4 12 3544.290 3805.210 115.891 0.009 o
4 4 13 993.853 1162.690 26.978 0.102 o
4 4 14 320.015 301.735 8.915 0.918 o
4 4 15 479.943 579.418 14.927 0.383 o
4 4 16 6.485 5.331 1.026 156.361 o
4 4 17 448.754 524.539 19.327 0.430 o
4 4 18 272.199 294.897 12.480 1.079 o
4 6 0 5153.840 4959.200 105.446 0.005 o
4 6 1 8.496 5.429 1.248 124.847 o
4 6 2 11929.000 11507.400 240.465 0.001 o
4 6 3 851.032 810.917 19.843 0.157 o
4 6 4 398.334 462.804 10.819 0.553 o
4 6 5 72.256 63.832 2.625 9.502 o
4 6 6 285.159 233.279 8.629 1.196 o
4 6 7 1950.520 1844.160 33.149 0.033 o
4 6 8 16798.600 17136.200 290.553 0.000 o
4 6 9 797.106 856.546 16.628 0.165 o
4 6 10 2433.770 2663.880 47.143 0.019 o
4 6 11 193.663 199.539 5.221 2.036 o
4 6 12 1072.580 1058.710 24.793 0.099 o
4 6 13 362.031 365.710 10.314 0.712 o
4 6 14 16.939 11.126 1.533 59.945 o
4 6 15 206.295 245.831 10.698 1.609 o
4 6 16 4627.750 5963.350 178.080 0.005 o
4 8 0 2357.340 2035.880 45.384 0.024 o
4 8 1 74.526 72.178 3.603 8.605 o
4 8 2 2019.240 1843.980 41.437 0.031 o
4 8 3 874.478 843.091 20.647 0.148 o
4 8 4 584.864 523.694 13.966 0.325 o
4 8 5 242.416 250.725 7.933 1.388 o
4 8 6 962.656 953.675 23.285 0.121 o
4 8 7 60.801 57.659 3.217 11.416 o
4 8 8 102.090 118.675 4.720 5.022 o
4 8 9 193.866 226.589 13.087 1.727 o
5 1 0 35.913 32.236 1.528 23.368 o
5 1 1 2541.910 2384.440 36.778 0.020 o
5 1 2 2931.850 2993.900 46.643 0.014 o
5 1 3 37.903 48.145 2.723 18.269 o
5 1 4 1247.450 1253.450 28.758 0.073 o
5 1 5 871.313 859.037 14.456 0.148 o
5 1 6 438.382 439.269 8.230 0.517 o
5 1 7 2861.060 2896.990 51.307 0.015 o
5 1 8 256.502 297.370 7.212 1.191 o
5 1 9 2533.640 2855.110 62.315 0.017 o
5 1 10 620.290 694.275 24.961 0.246 o
5 1 11 20.773 21.948 2.071 40.170 o
5 1 12 2476.140 3004.350 65.607 0.017 o
5 1 13 141.437 154.046 8.415 3.059 o
5 1 14 122.059 131.449 5.440 3.999 o
5 1 15 67.583 75.728 3.930 9.093 o
5 1 16 444.809 486.098 13.486 0.469 o
5 3 0 166.636 159.744 3.755 2.706 o
5 3 1 450.023 441.045 8.157 0.500 o
5 3 2 47.386 42.389 1.966 16.500 o
5 3 3 3897.260 3960.200 59.614 0.008 o
5 3 4 6.032 5.668 0.858 164.239 o
5 3 5 4367.380 4738.310 82.287 0.006 o
5 3 6 104.840 108.573 3.647 5.209 o
5 3 7 735.179 756.963 26.102 0.191 o
5 3 8 90.952 94.030 4.122 6.318 o
5 3 9 2366.420 2770.580 57.078 0.019 o
5 3 10 0.210 0.608 0.443 2547.090 o
5 3 11 9022.070 10562.500 221.282 0.001 o
5 3 12 1.003 2.319 0.873 609.744 o
5 3 13 2043.760 2491.950 55.087 0.025 o
5 3 14 122.654 160.148 6.176 3.539 o
5 5 0 284.554 273.806 6.329 1.121 o
5 5 1 149.410 128.889 3.731 3.367 o
5 5 2 1226.100 1173.310 21.964 0.079 o
5 5 3 419.024 393.236 11.169 0.575 o
5 5 4 438.511 450.742 11.819 0.503 o
5 5 5 329.176 287.829 6.881 0.920 o
5 5 6 266.981 253.899 6.329 1.254 o
5 5 7 2735.010 2675.070 52.726 0.016 o
5 5 8 0.202 0.296 0.279 4048.400 o
5 5 9 3451.610 3621.340 63.541 0.010 o
5 5 10 1237.050 1431.900 26.662 0.068 o
5 5 11 172.643 162.675 7.916 2.473 o
5 5 12 1205.350 1434.410 46.570 0.068 o
5 5 13 5.862 6.846 1.569 143.135 o
5 7 0 40.988 35.208 2.572 19.637 o
5 7 1 5020.930 4454.700 95.254 0.005 o
5 7 2 1298.400 1253.140 29.249 0.070 o
5 7 3 1177.160 1204.500 28.264 0.081 o
5 7 4 1138.360 1127.140 26.601 0.088 o
6 0 0 3232.700 3144.200 129.477 0.011 o
6 0 2 1772.710 1665.800 37.594 0.039 o
6 0 4 70.558 74.888 3.584 8.885 o
6 0 6 14714.800 16401.500 405.511 0.001 o
6 0 8 1096.410 1263.740 42.505 0.083 o
6 0 10 561.735 578.170 22.251 0.311 o
6 2 0 175.531 186.399 4.496 2.352 o
6 2 1 1369.870 1424.960 22.969 0.061 o
6 2 2 246.016 248.793 5.460 1.395 o
6 2 3 1698.160 1809.260 28.649 0.039 o
6 2 4 6.936 3.918 0.653 166.706 o
6 2 5 31.908 26.762 1.891 27.220 o
6 2 6 562.756 600.587 12.842 0.315 o
6 2 7 449.364 458.200 10.367 0.487 o
6 2 8 9.704 18.432 1.603 71.415 o
6 2 9 181.013 221.285 6.072 2.041 o
6 2 10 2057.510 2389.920 75.454 0.025 o
6 2 11 1470.180 1988.260 63.829 0.042 o
6 4 0 63.016 38.614 1.690 13.152 o
6 4 1 4.398 8.769 0.983 163.615 o
6 4 2 1363.150 1356.510 25.519 0.063 o
6 4 3 1365.120 1420.210 26.613 0.061 o
6 4 4 59.084 63.868 3.153 11.212 o
6 4 5 325.601 348.529 10.489 0.822 o
6 4 6 44.165 38.901 2.746 17.692 o
6 4 7 8.627 6.561 1.569 113.356 o
6 4 8 0.257 0.927 0.713 1579.430 o
;
_iucr_refine_instructions_details
;
TITL final13_a.res in C2/c
REM Old TITL final13 in C2/c
REM SHELXT solution in C2/c: R1 0.044, Rweak 0.001, Alpha 0.032
REM <I/s> 0.356 for 51 systematic absences, Orientation as input
REM Formula found by SHELXT: O12 Al2 Si4 K
CELL 0.61991 5.203 9.027 20.103 90 95.759 90
ZERR 2 0.001 0.0018 0.004 0 0.03 0
LATT 7
SYMM -X,+Y,0.5-Z
SFAC Al H K O Si
DISP Al 0.0416 0.0388 154.1702
DISP H 0 0 0.6184
DISP K 0.1436 0.1914 709.622
DISP O 0.0047 0.0045 22.9837
DISP Si 0.0534 0.0534 208.1872
UNIT 12.03 8 4 48 12
EADP Si02 Al02
EADP Si03 Al03
EXYZ Si02 Al02
EXYZ Si03 Al03

L.S. 10
PLAN  5
TEMP 25
CONF
LIST 6
MORE -1
BOND $H
fmap 2
ACTA
WGHT 0.148471 2.664441
FVAR 0.374456
REM <olex2.extras>
REM <HklSrc "%.\\final13_a.hkl">
REM </olex2.extras>

K001  3     0.50000  0.59871  0.25000  10.50000  0.02591  0.02551  0.02820 =
 0.00000  0.00419 -0.00000
Al00  1     0.25034  0.58344  0.50002  11.00000  0.00436  0.00518  0.01309 =
 -0.00017  0.00207  0.00030
O001  4     0.11556  0.75142  0.44633  11.00000  0.00889  0.00713  0.01504 =
 -0.00150  0.00185 -0.00016
O002  4     0.03799  0.44399  0.44635  11.00000  0.00814  0.00905  0.01634 =
 0.00059  0.00283 -0.00061
O003  4     0.08409  0.59322  0.33177  11.00000  0.01854  0.01059  0.01697 =
 -0.00041  0.00243 -0.00133
O004  4     0.25032  0.87077  0.33103  11.00000  0.01240  0.01521  0.01833 =
 0.00050  0.00029 -0.00347
O005  4     0.24917  0.31055  0.34225  11.00000  0.01230  0.01631  0.02362 =
 -0.00358 -0.00003  0.00353
O006  4     0.54224  0.56164  0.44976  11.00000  0.00881  0.01003  0.01545 =
 0.00247  0.00242  0.00014
Si02  5     0.04853  0.75838  0.36446  10.75000  0.00509  0.00541  0.01499 =
 -0.00033  0.00182 -0.00034
Si03  5     0.03494  0.42988  0.36455  10.75000  0.00562  0.00500  0.01497 =
 -0.00009  0.00223 -0.00002
H006  2     0.61168  0.63654  0.44041  11.00000  0.02920
PART 1
Al02  1     0.04853  0.75838  0.36446  10.25000  0.00509  0.00541  0.01499 =
 -0.00033  0.00182 -0.00034
Al03  1     0.03494  0.42988  0.36455  0.24375  0.00562  0.00500  0.01497 =
 -0.00009  0.00223 -0.00002
HKLF 4

END
Q1 1 0.75 0.75 0.5 11 0.05 1.52
Q2 1 0.222222 0.59375 0.5 11 0.05 0.9
Q3 1 0 0.78125 0.25 11 0.05 0.71
Q4 1 0 0.40625 0.25 11 0.05 0.63
Q5 1 0.222222 0.25 0.333333 11 0.05 0.63
Q6 1 0.055556 0.40625 0.430556 11 0.05 0.61
Q7 1 0.388889 0.5625 0.458333 11 0.05 0.57
Q8 1 0.277778 0.59375 0.236111 11 0.05 0.56
Q9 1 0.166667 0.90625 0.347222 11 0.05 0.54
Q10 1 0.055556 0.40625 0.375 11 0.05 0.54
Q11 1 0.611111 0.59375 0.430556 11 0.05 0.5
Q12 1 0.222222 0.375 0.319444 11 0.05 0.5
Q13 1 0.277778 0.8125 0.319444 11 0.05 0.5
Q14 1 0.111111 0.59375 0.263889 11 0.05 0.48
Q15 1 0.166667 0.59375 0.347222 11 0.05 0.48
Q16 1 -0.166667 0.78125 0.277778 11 0.05 0.47
Q17 1 0.166667 0.3125 0.388889 11 0.05 0.46
Q18 1 -0.111111 0.78125 0.458333 11 0.05 0.46
Q19 1 0.5 0.75 0.319444 11 0.05 0.45
Q20 1 0.055556 0.6875 0.347222 11 0.05 0.44

  REM The information below was added by Olex2.
  REM
  REM R1 = 0.0504 for 1013 Fo > 4sig(Fo) and 0.0506 for all 1039 data
  REM 92 parameters refined using 0 restraints
  REM Highest difference peak 1.5160, deepest hole -1.6594
  REM Mean Shift 0.0002, Max Shift -0.0005.

  REM +++ Tabular Listing of Refinement Information +++
  REM R1_all = 0.0506
  REM R1_gt = 0.0504
  REM wR_ref = 0.1792
  REM GOOF = 1.0555
  REM Shift_max = -0.0005
  REM Shift_mean = 0.0002
  REM Reflections_all = 1039
  REM Reflections_gt = 1013
  REM Parameters = 92
  REM Hole = -1.6594
  REM Peak = 1.5160
  REM Flack = n/a

  
;
_olex2_submission_special_instructions  'No special instructions were received'
